# Supplementary material for: Time‐specific and pleiotropic quantitative trait loci coordinately modulate stem growth in Populus
Source: Plant Biotechnol J. 2018 Sep 17;17(3):608–24. doi: 10.1111/pbi.13002 (PMC6381792; doi:10.1111/pbi.13002)
Supplement: Supplementary file 2 — Data S1 Annotation of all protein‐coding genes in the 27 SHRs of Populus. Data S2 Summary of all long noncoding RNA genes in the 27 SHRs of Populus. Data S3 Summary of all MicroRNA genes in the 27 SHRs of Populus. Data S4 Gene ontology (GO) term analysis of all genes in the 27 SHRs at the top‐ranked enrichments (FDR ≤ 0.05). Data S5 Prediction of lncRNA‐target gene pairs within all 27 SHRs. Data S6 Prediction of microRNA‐target gene pairs within all 27 SHRs. Data S7 Summary of all SNP variants in the association mapping panel of Populus. Data S8 Summary of potential selective signals within the SHRs among pairwise climatic regions of Populus. Data S9 Summary of potential selective genes within the SHRs among pairwise climatic regions of Populus. Data S10 The allelic distributions of 109 representative SNPs within the selective genes among the three climatic regions. Data S11 Identification of significant additive and dominance associations for BD, H and V at the nine timepoints. Data S12 Significant SNP–SNP epistatic interactions for BD, H and V across the nine timepoints in the association mapping panel. Data S13 Pairwise epistatic interactions between these significant additive/dominant SNPs detected for V and BD at multiple timepoints. Data S14 Expression data of several time‐specific genes at the corresponding timepoints or tissues in Populus. [file PBI-17-608-s001.xlsx]

## Sheet: Supporting Data Legends
Supporting Data Legends
Data S1 Annotation of all protein-coding genes in the 27 SHRs of Populus.
Data S2 Summary of all long noncoding RNA genes in the 27 SHRs of Populus.
Data S3 Summary of all MicroRNA genes in the 27 SHRs of Populus.
Data S4 Gene ontology (GO) term analysis of all genes in the 27 SHRs at the top-ranked enrichments (FDR ≤ 0.05).
Data S5 Prediction of lncRNA-target gene pairs within all 27 SHRs.
Data S6 Prediction of microRNA-target gene pairs within all 27 SHRs.
Data S7 Summary of the basis information of all SNP variants in the association population of Populus.
Data S8 Summary of potential selective signals within the SHRs among pairwise climatic regions of Populus.
Data S9 Summary of potential selective genes within the SHRs among pairwise climatic regions of Populus.
Data S10 The allelic distributions of 109 representative SNPs within the selective genes among the three climatic regions.
Data S11 Identification of significant additive and dominance associations for BD, H, and V at the nine timepoints.
Data S12 Significant SNP–SNP epistatic interactions for BD, H, and V across the nine timepoints in the association population.
Data S13 Pairwise epistatic interactions between these significant additive/dominant SNPs detected for V and BD at multiple timepoints.
Data S14 Expression data of several time-specific genes at the corresponding timepoints or tissues in Populus.

## Sheet: Data S1
	SHRs on the Chromosome	Gene_id	Start position	End position	Orientation	Description	ATG(Arabidopsis thaliana gene)	ATG Synonyms (abbreviation) in Plants
1	Chr_01:96484-109863	Potri.001G001200	95641	101115	+	Nuclear pore complex protein	AT1G55540.1	emb1011
2	Chr_01:96484-109863	Potri.001G001300	101180	104098	-	Uncharacterised conserved protein UCP022280	AT4G26410.1
3	Chr_01:96484-109863	Potri.001G001400	104139	108894	+		AT1G55535.1
4	Chr_01:96484-109863	Potri.001G001500	109341	111897	+	RING/U-box superfamily protein	AT5G56340.1	ATCRT1
5	Chr_03: 14552483-14785339	Potri.003G124100	14552305	14557372	-	DEA(D/H)-box RNA helicase family protein	AT1G63250.1
6	Chr_03: 14552483-14785339	Potri.003G124200	14560485	14567131	-	Nucleic acid-binding, OB-fold-like protein	AT1G12800.1
7	Chr_03: 14552483-14785339	Potri.003G124300	14568421	14570211	-	GATA type zinc finger transcription factor family protein	AT3G61230.1
8	Chr_03: 14552483-14785339	Potri.003G124400	14572034	14575063	-	Remorin family protein	AT5G23750.1
9	Chr_03: 14552483-14785339	Potri.003G124500	14582419	14582772	-	nuclear factor Y, subunit C9	AT1G08970.1	HAP5C,NF-YC9
10	Chr_03: 14552483-14785339	Potri.003G124600	14594049	14599858	+	Myosin heavy chain-related protein	AT1G63300.1
11	Chr_03: 14552483-14785339	Potri.003G124700	14600653	14603787	+	similar to expressed protein in Arabidopsis thaliana; similar to expression supported by MPSS; [ ortholog of At5g41190,]	AT5G41190.1
12	Chr_03: 14552483-14785339	Potri.003G124800	14605239	14610437	-	Leucine-rich repeat protein kinase family protein	AT1G63430.1
13	Chr_03: 14552483-14785339	Potri.003G124900	14614727	14615172	-
14	Chr_03: 14552483-14785339	Potri.003G125000	14620218	14624271	-	Arabidopsis thaliana protein of unknown function (DUF821)	AT5G23850.1
15	Chr_03: 14552483-14785339	Potri.003G125100	14624828	14625590	+	Heavy metal transport/detoxification superfamily protein	AT1G01490.1
16	Chr_03: 14552483-14785339	Potri.003G125200	14633711	14634562	+	Protein of unknown function (DUF567)	AT1G63410.1
17	Chr_03: 14552483-14785339	Potri.003G125300	14638988	14639826	+	Protein of unknown function (DUF567)	AT3G14260.1
18	Chr_03: 14552483-14785339	Potri.003G125400	14642224	14645355	-	tubulin beta 8	AT5G23860.1	TUB8
19	Chr_03: 14552483-14785339	Potri.003G125500	14649353	14650531	+	actin depolymerizing factor 8	AT4G00680.1	ADF8
20	Chr_03: 14552483-14785339	Potri.003G125600	14658889	14663321	+	heavy metal atpase 5	AT1G63440.1	HMA5
21	Chr_03: 14552483-14785339	Potri.003G125700	14671403	14676583	+	heavy metal atpase 5	AT1G63440.1	HMA5
22	Chr_03: 14552483-14785339	Potri.003G125800	14676976	14680435	-	glutathione S-transferase THETA 1	AT5G41210.1	ATGSTT1,GST10,GSTT1
23	Chr_03: 14552483-14785339	Potri.003G125900	14689293	14692553	+	C2 calcium/lipid-binding plant phosphoribosyltransferase family protein	AT4G11610.1
24	Chr_03: 14552483-14785339	Potri.003G126000	14693664	14694737	+	root hair specific 8	AT1G63450.1	RHS8
25	Chr_03: 14552483-14785339	Potri.003G126100	14695624	14698085	+	glutathione peroxidase 6	AT4G11600.1	ATGPX6,GPX6,LSC803,PHGPX
26	Chr_03: 14552483-14785339	Potri.003G126200	14702531	14703106	-
27	Chr_03: 14552483-14785339	Potri.003G126300	14711755	14713359	+	Glycosyl hydrolases family 32 protein	AT1G12240.1	ATBETAFRUCT4,VAC-INV
28	Chr_03: 14552483-14785339	Potri.003G126400	14713759	14714300	-
29	Chr_03: 14552483-14785339	Potri.003G126500	14714870	14720945	-	AT hook motif DNA-binding family protein	AT1G63470.1
30	Chr_03: 14552483-14785339	Potri.003G126600	14730936	14747211	+	transcription factor jumonji (jmjC) domain-containing protein	AT1G63490.1
31	Chr_03: 14552483-14785339	Potri.003G126700	14753683	14759322	+	Protein kinase protein with tetratricopeptide repeat domain	AT1G63500.1
32	Chr_03: 14552483-14785339	Potri.003G126800	14760652	14762710	-	beta-6 tubulin	AT5G12250.1	TUB6
33	Chr_03: 14552483-14785339	Potri.003G126900	14764479	14772200	-	glutamate-cysteine ligase	AT4G23100.1	ATECS1,CAD2,GSH1,GSHA,PAD2,RML1
34	Chr_03: 14552483-14785339	Potri.003G127000	14778625	14779310	+
35	Chr_03: 14552483-14785339	Potri.003G127100	14780245	14782619	-	Haloacid dehalogenase-like hydrolase (HAD) superfamily protein	AT4G11570.1
36	Chr_03: 14552483-14785339	Potri.003G127200	14784182	14786179	+	similar to expressed protein in Arabidopsis thaliana; [ ortholog of At5g41270,]	AT5G41270.1
37	Chr_04: 4011121-4127522	Potri.004G051700	4029029	4030020	+	ethylene responsive element binding factor 1	AT4G17500.1	ATERF-1,ERF-1
38	Chr_04: 4011121-4127522	Potri.004G051800	4034034	4035142	-	Integrase-type DNA-binding superfamily protein	AT4G18450.1
39	Chr_04: 4011121-4127522	Potri.004G051900	4038479	4040578	-	GDSL-like Lipase/Acylhydrolase superfamily protein	AT5G45950.1
40	Chr_04: 4011121-4127522	Potri.004G052000	4050786	4052793	+
41	Chr_04: 4011121-4127522	Potri.004G052100	4053919	4056253	-	Peroxidase superfamily protein	AT2G34060.1
42	Chr_04: 4011121-4127522	Potri.004G052200	4066209	4068935	+		AT2G34050.1
43	Chr_04: 4011121-4127522	Potri.004G052300	4075786	4083119	+	Apoptosis inhibitory protein 5 (API5)	AT2G34040.1
44	Chr_04: 4011121-4127522	Potri.004G052400	4088038	4092431	-	glutamate receptor 2.7	AT2G29120.1	ATGLR2.7,GLR2.7
45	Chr_04: 4011121-4127522	Potri.004G052500	4098273	4103535	-	glutamate receptor 2.7	AT2G29120.1	ATGLR2.7,GLR2.7
46	Chr_04: 4011121-4127522	Potri.004G052600	4113850	4117824	-	glutamate receptor 2.7	AT2G29120.1	ATGLR2.7,GLR2.7
47	Chr_04: 4011121-4127522	Potri.004G052700	4121344	4132040	+	RNA helicase family protein	AT4G18465.1
48	Chr_04: 10807670-11504932	Potri.004G116700	10808380	10812770	+	Proteasome component (PCI) domain protein	AT5G15610.2
49	Chr_04: 10807670-11504932	Potri.004G116800	10815373	10818637	+		AT3G02220.1
50	Chr_04: 10807670-11504932	Potri.004G116900	10823244	10824680	+	S-adenosyl-L-methionine-dependent methyltransferases superfamily protein	AT4G01240.1
51	Chr_04: 10807670-11504932	Potri.004G117000	10824733	10831222	-	Mitochondrial substrate carrier family protein	AT5G15640.1
52	Chr_04: 10807670-11504932	Potri.004G117100	10846578	10850864	+	COBRA-like protein 1 precursor	AT3G02210.1	COBL1
53	Chr_04: 10807670-11504932	Potri.004G117200	10849687	10852459	-	COBRA-like extracellular glycosyl-phosphatidyl inositol-anchored protein family	AT5G15630.1	COBL4,IRX6
54	Chr_04: 10807670-11504932	Potri.004G117300	10860078	10860853	+	B12D protein	AT3G29970.1
55	Chr_04: 10807670-11504932	Potri.004G117400	10866580	10866997	-	Heat shock protein 70 (Hsp 70) family protein	AT1G79920.1
56	Chr_04: 10807670-11504932	Potri.004G117500	10879768	10886695	+	PLC-like phosphodiesterases superfamily protein	AT1G13680.1
57	Chr_04: 10807670-11504932	Potri.004G117600	10950155	10950739	-
58	Chr_04: 10807670-11504932	Potri.004G117700	10961737	10964829	+	brassinosteroid-6-oxidase 1	AT5G38970.1	ATBR6OX,BR6OX,BR6OX1,CYP85A1
59	Chr_04: 10807670-11504932	Potri.004G117800	10979327	10982438	+	reversibly glycosylated polypeptide 2	AT5G15650.1	ATRGP2,RGP2
60	Chr_04: 10807670-11504932	Potri.004G117900	10982663	10989767	-	N2,N2-dimethylguanosine tRNA methyltransferase	AT3G02320.1
61	Chr_04: 10807670-11504932	Potri.004G118000	11015607	11016617	+	myb domain protein 121	AT3G30210.1	ATMYB121,MYB121
62	Chr_04: 10807670-11504932	Potri.004G118100	11021742	11024368	-	C2H2-like zinc finger protein	AT1G26610.1
63	Chr_04: 10807670-11504932	Potri.004G118200	11027068	11028256	-
64	Chr_04: 10807670-11504932	Potri.004G118300	11030578	11033242	+		AT1G43722.1
65	Chr_04: 10807670-11504932	Potri.004G118400	11033606	11037965	-		AT1G26580.1
66	Chr_04: 10807670-11504932	Potri.004G118500	11050002	11051015	+
67	Chr_04: 10807670-11504932	Potri.004G118600	11051034	11053524	-	UDP-glucose 6-dehydrogenase family protein	AT5G15490.1
68	Chr_04: 10807670-11504932	Potri.004G118700	11071096	11074650	+	TPX2 (targeting protein for Xklp2) protein family	AT5G15510.1
69	Chr_04: 10807670-11504932	Potri.004G118800	11083374	11085524	+	Ribosomal protein S19e family protein	AT5G61170.1
70	Chr_04: 10807670-11504932	Potri.004G118900	11087037	11093536	+	Insulinase (Peptidase family M16) protein	AT3G02090.1	MPPBETA
71	Chr_04: 10807670-11504932	Potri.004G119000	11100567	11104466	+	biotin carboxyl carrier protein 2	AT5G15530.1	BCCP2,CAC1-B
72	Chr_04: 10807670-11504932	Potri.004G119100	11105199	11107280	-	PHD finger family protein	AT5G15540.1	ATSCC2,EMB2773,SCC2
73	Chr_04: 10807670-11504932	Potri.004G119200	11107419	11108051	+
74	Chr_04: 10807670-11504932	Potri.004G119300	11123470	11123742	+	PHD finger family protein	AT5G15540.1	ATSCC2,EMB2773,SCC2
75	Chr_04: 10807670-11504932	Potri.004G119400	11124045	11124946	-	NAC domain containing protein 86	AT5G17260.1	anac086,NAC086
76	Chr_04: 10807670-11504932	Potri.004G119500	11131776	11134382	-	F-box family protein	AT5G39250.1
77	Chr_04: 10807670-11504932	Potri.004G119600	11140648	11141461	-	similar to Expressed protein in Arabidopsis thaliana; [ ortholog of At3g29370,]	AT3G29370.1
78	Chr_04: 10807670-11504932	Potri.004G119700	11174073	11175998	-	UDP-Glycosyltransferase superfamily protein	AT3G02100.1
79	Chr_04: 10807670-11504932	Potri.004G119800	11178531	11179613	-	Transducin/WD40 repeat-like superfamily protein	AT5G15550.1
80	Chr_04: 10807670-11504932	Potri.004G119900	11186862	11187035	-
81	Chr_04: 10807670-11504932	Potri.004G120000	11189306	11196471	-	alpha/beta-Hydrolases superfamily protein	AT5G39220.1
82	Chr_04: 10807670-11504932	Potri.004G120100	11220867	11225522	-	serine carboxypeptidase-like 25	AT3G02110.1	scpl25
83	Chr_04: 10807670-11504932	Potri.004G120200	11272477	11273381	+	hydroxyproline-rich glycoprotein family protein	AT3G02120.1
84	Chr_04: 10807670-11504932	Potri.004G120300	11273382	11275874	-	chlororespiratory reduction 7	AT5G39210.1	CRR7
85	Chr_04: 10807670-11504932	Potri.004G120400	11277913	11279086	+	similar to hypothetical protein; [ co-ortholog (2of2) of At5g39170, At5g39200, At5g39140, ]	AT5G39200.1
86	Chr_04: 10807670-11504932	Potri.004G120500	11300211	11304112	+	receptor-like protein kinase 2	AT3G02130.1	RPK2,TOAD2
87	Chr_04: 10807670-11504932	Potri.004G120600	11305012	11307885	-	ABI five binding protein 3	AT3G29575.1	AFP3
88	Chr_04: 10807670-11504932	Potri.004G120700	11325183	11326598	-	HXXXD-type acyl-transferase family protein	AT5G39050.1
89	Chr_04: 10807670-11504932	Potri.004G120800	11338804	11343998	-	WRKY DNA-binding protein 3	AT2G03340.1	WRKY3
90	Chr_04: 10807670-11504932	Potri.004G120900	11366600	11370213	-	Domain of unknown function (DUF3598)	AT3G29185.1
91	Chr_04: 10807670-11504932	Potri.004G121000	11372184	11374188	-	homologue of bacterial MinE 1	AT1G69390.1	ARC12,ATMINE1,MINE1
92	Chr_04: 10807670-11504932	Potri.004G121100	11381069	11382693	-	early nodulin-like protein 17	AT5G15350.1	AtENODL17,ENODL17
93	Chr_04: 10807670-11504932	Potri.004G121200	11394664	11403018	+	U-box domain-containing protein	AT5G15400.1
94	Chr_04: 10807670-11504932	Potri.004G121300	11403775	11406370	-	tRNA/rRNA methyltransferase (SpoU) family protein	AT5G15390.1
95	Chr_04: 10807670-11504932	Potri.004G121400	11414079	11421043	+	pescadillo-related	AT5G14520.1
96	Chr_04: 10807670-11504932	Potri.004G121500	11503605	11506184	+	nonsense-mediated mRNA decay NMD3 family protein	AT2G03820.1
97	Chr_05: 1480240-1499889	Potri.005G018500	1476938	1481173	-
98	Chr_05: 1480240-1499889	Potri.005G018600	1481908	1486547	+	S-locus lectin protein kinase family protein	AT4G03230.1
99	Chr_05: 1480240-1499889	Potri.005G018700	1487322	1491689	+	Inorganic H pyrophosphatase family protein	AT1G15690.1	ATAVP3,AtVHP1;1,AVP-3,AVP1
100	Chr_05: 1480240-1499889	Potri.005G018800	1493501	1497120	+	calreticulin 1a	AT1G56340.2	AtCRT1a,CRT1,CRT1a
101	Chr_05: 1480240-1499889	Potri.005G018900	1497265	1498173	-	Adenine nucleotide alpha hydrolases-like superfamily protein	AT3G62550.1
102	Chr_06: 26087736-26511015	Potri.006G256400	26081090	26090107	+	TRAF-like family protein	AT2G25320.1
103	Chr_06: 26087736-26511015	Potri.006G256500	26092497	26095306	+	ACT-like superfamily protein	AT5G25320.1
104	Chr_06: 26087736-26511015	Potri.006G256600	26097845	26099780	-	pectin methylesterase 3	AT3G14310.1	ATPME3,PME3
105	Chr_06: 26087736-26511015	Potri.006G256700	26107514	26109613	-	pectin methylesterase 3	AT3G14310.1	ATPME3,PME3
106	Chr_06: 26087736-26511015	Potri.006G256800	26113455	26115843	-	Protein of unknown function (DUF1635)	AT2G28690.1
107	Chr_06: 26087736-26511015	Potri.006G256900	26119036	26120208	+
108	Chr_06: 26087736-26511015	Potri.006G257000	26124276	26129157	+	EamA-like transporter family	AT4G32140.1
109	Chr_06: 26087736-26511015	Potri.006G257100	26130486	26133644	+	Protein of unknown function (DUF2012)	AT2G25310.1
110	Chr_06: 26087736-26511015	Potri.006G257200	26134503	26139556	+	Galactosyltransferase family protein	AT4G32120.1
111	Chr_06: 26087736-26511015	Potri.006G257300	26142511	26146892	+	Tetratricopeptide repeat (TPR)-like superfamily protein	AT1G62930.1
112	Chr_06: 26087736-26511015	Potri.006G257400	26148557	26155042	-	Zinc-finger domain of monoamine-oxidase A repressor R1 protein	AT5G38690.1
113	Chr_06: 26087736-26511015	Potri.006G257500	26156715	26157551	-	glucuronidase 3	AT5G34940.1	AtGUS3,GUS3
114	Chr_06: 26087736-26511015	Potri.006G257600	26158221	26159002	+	Beta-1,3-N-Acetylglucosaminyltransferase family protein	AT4G32105.1
115	Chr_06: 26087736-26511015	Potri.006G257700	26159474	26161840	-
116	Chr_06: 26087736-26511015	Potri.006G257800	26165566	26167850	-
117	Chr_06: 26087736-26511015	Potri.006G257900	26170289	26178061	-	TOPLESS-related 1	AT1G80490.2	TPR1
118	Chr_06: 26087736-26511015	Potri.006G258000	26192756	26194100	+	Transducin family protein / WD-40 repeat family protein	AT1G15750.1	TPL,WSIP1
119	Chr_06: 26087736-26511015	Potri.006G258100	26197553	26205456	+	TOPLESS-related 1	AT1G80490.2	TPR1
120	Chr_06: 26087736-26511015	Potri.006G258200	26206274	26209276	-	similar to expressed protein in Arabidopsis thaliana; [ co-ortholog (2of2) of At2g25280, ]	AT2G25280.1
121	Chr_06: 26087736-26511015	Potri.006G258300	26213978	26218369	-	Octicosapeptide/Phox/Bem1p (PB1) domain-containing protein / tetratricopeptide repeat (TPR)-containing protein	AT2G25290.1
122	Chr_06: 26087736-26511015	Potri.006G258400	26222150	26223292	+
123	Chr_06: 26087736-26511015	Potri.006G258500	26226016	26227011	+	AGAMOUS-like 62	AT5G60440.1	AGL62
124	Chr_06: 26087736-26511015	Potri.006G258600	26231739	26233670	-	serine-rich protein-related	AT5G11090.1
125	Chr_06: 26087736-26511015	Potri.006G258700	26241047	26246393	-		AT2G25270.1
126	Chr_06: 26087736-26511015	Potri.006G258800	26248275	26252212	+		AT5G25265.1
127	Chr_06: 26087736-26511015	Potri.006G258900	26252744	26254687	-	SPFH/Band 7/PHB domain-containing membrane-associated protein family	AT5G25260.1
128	Chr_06: 26087736-26511015	Potri.006G259000	26257485	26257937	+	Cupredoxin superfamily protein	AT5G26330.1
129	Chr_06: 26087736-26511015	Potri.006G259100	26261015	26261502	+	Cupredoxin superfamily protein	AT5G26330.1
130	Chr_06: 26087736-26511015	Potri.006G259200	26264685	26265782	+		AT5G11070.1
131	Chr_06: 26087736-26511015	Potri.006G259300	26270410	26270868	+	similar to expressed protein in Arabidopsis thaliana; [ ortholog of At5g25240,]	AT5G25240.1
132	Chr_06: 26087736-26511015	Potri.006G259400	26277081	26282225	-	KNOTTED1-like homeobox gene 3	AT5G25220.1	KNAT3
133	Chr_06: 26087736-26511015	Potri.006G259500	26298978	26305779	-	TRS120	AT5G11040.1	AtTRS120,TRS120
134	Chr_06: 26087736-26511015	Potri.006G259600	26306063	26313463	+	aberrant lateral root formation 4	AT5G11030.2	ALF4
135	Chr_06: 26087736-26511015	Potri.006G259700	26315907	26320147	-		AT4G32030.1
136	Chr_06: 26087736-26511015	Potri.006G259800	26317544	26317865	-
137	Chr_06: 26087736-26511015	Potri.006G259900	26318097	26319019	+
138	Chr_06: 26087736-26511015	Potri.006G260000	26337060	26338315	-	similar to expressed protein in Arabidopsis thaliana; [ co-ortholog (2of2) of At2g25250, ]	AT4G32020.1
139	Chr_06: 26087736-26511015	Potri.006G260100	26349310	26353339	+	Protein kinase superfamily protein	AT4G32000.2
140	Chr_06: 26087736-26511015	Potri.006G260200	26353269	26357532	-	aspartate aminotransferase 5	AT4G31990.1	AAT3,ASP5,ATAAT1
141	Chr_06: 26087736-26511015	Potri.006G260300	26364545	26365319	-
142	Chr_06: 26087736-26511015	Potri.006G260400	26370450	26372091	-	C2 calcium/lipid-binding plant phosphoribosyltransferase family protein	AT5G17980.1
143	Chr_06: 26087736-26511015	Potri.006G260500	26379473	26382963	-	Ribosomal protein L39 family protein	AT4G31985.1
144	Chr_06: 26087736-26511015	Potri.006G260600	26385169	26386559	-
145	Chr_06: 26087736-26511015	Potri.006G260700	26391274	26391555	-	Galactose oxidase/kelch repeat superfamily protein	AT2G24540.1	AFR
146	Chr_06: 26087736-26511015	Potri.006G260800	26395493	26395863	+
147	Chr_06: 26087736-26511015	Potri.006G260900	26398144	26400008	-	Ribosomal protein L39 family protein	AT4G31985.1
148	Chr_06: 26087736-26511015	Potri.006G261000	26430926	26431291	-
149	Chr_06: 26087736-26511015	Potri.006G261100	26441733	26442320	+	Leucine-rich repeat protein kinase family protein	AT1G79620.1
150	Chr_06: 26087736-26511015	Potri.006G261200	26449043	26450260	+	Integrase-type DNA-binding superfamily protein	AT5G25190.1
151	Chr_06: 26087736-26511015	Potri.006G261300	26468721	26470660	+	Plant protein of unknown function (DUF868)	AT5G11000.1
152	Chr_06: 26087736-26511015	Potri.006G261400	26479294	26479798	+
153	Chr_06: 26087736-26511015	Potri.006G261500	26479993	26482827	-	PPPDE putative thiol peptidase family protein	AT5G25170.1
154	Chr_06: 26087736-26511015	Potri.006G261600	26489286	26490851	+	Mitochondrial glycoprotein family protein	AT4G31930.1
155	Chr_06: 26087736-26511015	Potri.006G261700	26494248	26499251	-	C2H2 and C2HC zinc fingers superfamily protein	AT5G10970.1
156	Chr_06: 26087736-26511015	Potri.006G261800	26500746	26502766	+	Glycosyl hydrolase family protein with chitinase insertion domain	AT4G19810.1
157	Chr_06: 26087736-26511015	Potri.006G261900	26505124	26508812	+	Leucine-rich repeat receptor-like protein kinase family protein	AT4G08850.1
158	Chr_08: 5712273-5983057	Potri.008G091200	5713772	5722591	+	Early-responsive to dehydration stress protein (ERD4)	AT1G69450.1
159	Chr_08: 5712273-5983057	Potri.008G091300	5725488	5726663	+	related to AP2 11	AT5G19790.1	RAP2.11
160	Chr_08: 5712273-5983057	Potri.008G091400	5729443	5732879	-	Prefoldin chaperone subunit family protein	AT1G26660.1
161	Chr_08: 5712273-5983057	Potri.008G091500	5734293	5736912	-	similar to expressed protein in Arabidopsis thaliana; [ co-ortholog (2of2) of At1g26650, At1g69430, ]	AT1G26650.1
162	Chr_08: 5712273-5983057	Potri.008G091600	5739216	5740758	+		AT3G11810.1
163	Chr_08: 5712273-5983057	Potri.008G091700	5742015	5748064	-	DHHC-type zinc finger family protein	AT1G69420.1
164	Chr_08: 5712273-5983057	Potri.008G091800	5757656	5758884	+
165	Chr_08: 5712273-5983057	Potri.008G091900	5759575	5763061	-	WRKY DNA-binding protein 4	AT1G13960.1	WRKY4
166	Chr_08: 5712273-5983057	Potri.008G092000	5767153	5769455	-	eukaryotic elongation factor 5A-1	AT1G13950.1	ATELF5A-1,EIF-5A,EIF5A,ELF5A-1
167	Chr_08: 5712273-5983057	Potri.008G092100	5770865	5776498	-	Transducin/WD40 repeat-like superfamily protein	AT1G69400.1
168	Chr_08: 5712273-5983057	Potri.008G092200	5776998	5777205	+
169	Chr_08: 5712273-5983057	Potri.008G092300	5777913	5780296	-	homologue of bacterial MinE 1	AT1G69390.1	ARC12,ATMINE1,MINE1
170	Chr_08: 5712273-5983057	Potri.008G092400	5781044	5785271	+	Protein of unknown function (DUF155)	AT1G69380.1
171	Chr_08: 5712273-5983057	Potri.008G092500	5785342	5788019	-	Protein of unknown function, DUF538	AT2G03350.1
172	Chr_08: 5712273-5983057	Potri.008G092600	5789078	5791413	-	chorismate mutase 3	AT1G69370.1	cm-3,CM3
173	Chr_08: 5712273-5983057	Potri.008G092700	5793216	5796428	-	Glycosyltransferase family 61 protein	AT2G03360.1
174	Chr_08: 5712273-5983057	Potri.008G092800	5813351	5820203	+	Plant protein of unknown function (DUF863)	AT1G13940.1
175	Chr_08: 5712273-5983057	Potri.008G092900	5824225	5826360	+	Pentatricopeptide repeat (PPR) superfamily protein	AT2G03380.1
176	Chr_08: 5712273-5983057	Potri.008G093000	5826856	5829298	-	Tetratricopeptide repeat (TPR)-like superfamily protein	AT1G69350.1
177	Chr_08: 5712273-5983057	Potri.008G093100	5833056	5839999	-	appr-1-p processing enzyme family protein	AT1G69340.1
178	Chr_08: 5712273-5983057	Potri.008G093200	5842957	5843601	+	nodulin-related protein 1	AT2G03440.1	ATNRP1,NRP1
179	Chr_08: 5712273-5983057	Potri.008G093300	5846367	5848700	-	Remorin family protein	AT1G13920.1
180	Chr_08: 5712273-5983057	Potri.008G093400	5850654	5853627	-	Leucine-rich repeat (LRR) family protein	AT5G61240.1
181	Chr_08: 5712273-5983057	Potri.008G093500	5857701	5858074	-	CLAVATA3/ESR-RELATED 9	AT1G26600.1	CLE9
182	Chr_08: 5712273-5983057	Potri.008G093600	5862663	5862959	+	Purple acid phosphatases superfamily protein	AT1G13900.1
183	Chr_08: 5712273-5983057	Potri.008G093700	5863387	5863757	+	Purple acid phosphatases superfamily protein	AT1G13900.1
184	Chr_08: 5712273-5983057	Potri.008G093800	5865932	5869143	-	soluble N-ethylmaleimide-sensitive factor adaptor protein 30	AT1G13890.1	ATSNAP30,SNAP30
185	Chr_08: 5712273-5983057	Potri.008G093900	5869427	5873111	+	Glycosyl transferase, family 35	AT3G29320.1
186	Chr_08: 5712273-5983057	Potri.008G094000	5884501	5889490	+	WRKY DNA-binding protein 57	AT1G69310.1	ATWRKY57,WRKY57
187	Chr_08: 5712273-5983057	Potri.008G094100	5892409	5896867	-	Cobalamin biosynthesis CobW-like protein	AT1G26520.1
188	Chr_08: 5712273-5983057	Potri.008G094200	5901320	5907791	+	beta glucosidase 40	AT1G26560.1	BGLU40
189	Chr_08: 5712273-5983057	Potri.008G094300	5910536	5913361	+	UDP-glucose 6-dehydrogenase family protein	AT3G29360.1
190	Chr_08: 5712273-5983057	Potri.008G094400	5915283	5918703	+	similar to expressed protein in Arabidopsis thaliana; similar to putative MYB family transcription factor GB:AAD17429 GI:4335752 from (Arabidopsis thaliana); [ co-ortholog (2of2) of At1g26580, ]	AT1G26580.1
191	Chr_08: 5712273-5983057	Potri.008G094500	5922754	5925194	+	C2H2-like zinc finger protein	AT1G26610.1
192	Chr_08: 5712273-5983057	Potri.008G094600	5928979	5931524	+	calmodulin binding;purine nucleotide binding	AT1G13870.1	DRL1
193	Chr_08: 5712273-5983057	Potri.008G094700	5935854	5939165	-	Tetratricopeptide repeat (TPR)-like superfamily protein	AT3G27960.1
194	Chr_08: 5712273-5983057	Potri.008G094800	5939722	5945477	+	QUASIMODO2 LIKE 2	AT2G03480.1	QUL2
195	Chr_08: 5712273-5983057	Potri.008G094900	5946463	5946904	-
196	Chr_08: 5712273-5983057	Potri.008G095000	5947392	5950967	+	general regulatory factor 12	AT1G26480.1	GF14 IOTA,GRF12
197	Chr_08: 5712273-5983057	Potri.008G095100	5953014	5955073	-		AT1G26470.1
198	Chr_08: 5712273-5983057	Potri.008G095200	5956348	5961176	+	Glucose-6-phosphate/phosphate translocator-related	AT5G46110.4	APE2,TPT
199	Chr_08: 5712273-5983057	Potri.008G095300	5970201	5972699	+	plasmodesmata callose-binding protein 3	AT1G18650.1	PDCB3
200	Chr_08: 5712273-5983057	Potri.008G095400	5976062	5977527	+	SPFH/Band 7/PHB domain-containing membrane-associated protein family	AT2G03510.1
201	Chr_08: 5712273-5983057	Potri.008G095500	5979154	5981868	+	ureide permease 2	AT2G03530.1	ATUPS2,UPS2
202	Chr_08: 5712273-5983057	Potri.008G095600	5982325	5985220	+	ureide permease 2	AT2G03530.1	ATUPS2,UPS2
203	Chr_08: 7141332-7788190	Potri.008G112000	7141505	7145591	-	BES1-interacting Myc-like protein 2	AT1G69010.1	BIM2
204	Chr_08: 7141332-7788190	Potri.008G112100	7147225	7148909	+
205	Chr_08: 7141332-7788190	Potri.008G112200	7167359	7170699	+	phosphoinositide 4-kinase gamma 7	AT2G03890.1	ATPI4K GAMMA 7,PI4K GAMMA 7,UBDK GAMMA 7
206	Chr_08: 7141332-7788190	Potri.008G112300	7175370	7178089	-	DNA glycosylase superfamily protein	AT1G13635.1
207	Chr_08: 7141332-7788190	Potri.008G112400	7180504	7181150	-		AT1G13620.1	RGF2
208	Chr_08: 7141332-7788190	Potri.008G112500	7183529	7183937	-
209	Chr_08: 7141332-7788190	Potri.008G112600	7183581	7188196	+	alpha/beta-Hydrolases superfamily protein	AT3G30380.2
210	Chr_08: 7141332-7788190	Potri.008G112700	7190800	7197203	+	Chaperone protein htpG family protein	AT2G04030.1	AtHsp90.5,CR88,EMB1956,Hsp88.1,HSP90.5
211	Chr_08: 7141332-7788190	Potri.008G112800	7197991	7207760	+	male gametophyte defective 3	AT1G68990.1	MGP3
212	Chr_08: 7141332-7788190	Potri.008G112900	7212710	7216671	+	Armadillo/beta-catenin-like repeat family protein	AT1G68940.1
213	Chr_08: 7141332-7788190	Potri.008G113000	7219255	7221433	+	Thioredoxin superfamily protein	AT2G37240.1
214	Chr_08: 7141332-7788190	Potri.008G113100	7223173	7224965	-	Tetratricopeptide repeat (TPR)-like superfamily protein	AT4G33170.1
215	Chr_08: 7141332-7788190	Potri.008G113200	7225402	7229478	-	basic helix-loop-helix (bHLH) DNA-binding superfamily protein	AT1G68920.3
216	Chr_08: 7141332-7788190	Potri.008G113300	7238457	7238929	+	zinc transporter 7 precursor	AT2G04032.1	ZIP7
217	Chr_08: 7141332-7788190	Potri.008G113400	7247396	7248169	+	basic leucine-zipper 42	AT3G30530.1	ATBZIP42,bZIP42
218	Chr_08: 7141332-7788190	Potri.008G113500	7253278	7254492	+
219	Chr_08: 7141332-7788190	Potri.008G113600	7254493	7255941	-	Acyl-CoA N-acyltransferases (NAT) superfamily protein	AT1G26220.1
220	Chr_08: 7141332-7788190	Potri.008G113700	7258176	7260644	+	6-phosphogluconate dehydrogenase family protein	AT3G02360.1
221	Chr_08: 7141332-7788190	Potri.008G113800	7262252	7263343	-		AT5G38790.1
222	Chr_08: 7141332-7788190	Potri.008G113900	7273708	7277726	+	LAG1 longevity assurance homolog 3	AT1G13580.2	LAG13
223	Chr_08: 7141332-7788190	Potri.008G114000	7280734	7281325	-
224	Chr_08: 7141332-7788190	Potri.008G114100	7282883	7284237	+
225	Chr_08: 7141332-7788190	Potri.008G114200	7287648	7299110	-	phosphoenolpyruvate carboxylase 4	AT1G68750.1	ATPPC4,PPC4
226	Chr_08: 7141332-7788190	Potri.008G114300	7308655	7309738	+	nudix hydrolase 1	AT1G68760.1	ATNUDT1,ATNUDX1,NUDX1
227	Chr_08: 7141332-7788190	Potri.008G114400	7310397	7312127	+	nudix hydrolase 1	AT1G68760.1	ATNUDT1,ATNUDX1,NUDX1
228	Chr_08: 7141332-7788190	Potri.008G114500	7318111	7319022	+	Protein of unknown function, DUF617	AT3G25640.1
229	Chr_08: 7141332-7788190	Potri.008G114600	7330346	7330935	-	Putative membrane lipoprotein	AT1G68765.1	IDA
230	Chr_08: 7141332-7788190	Potri.008G114700	7335336	7338009	-	RNI-like superfamily protein	AT1G68780.1
231	Chr_08: 7141332-7788190	Potri.008G114800	7341461	7350462	-	nuclear matrix constituent protein-related	AT1G13220.2	LINC2
232	Chr_08: 7141332-7788190	Potri.008G114900	7361068	7366213	+	decapping 5	AT1G26110.1	DCP5
233	Chr_08: 7141332-7788190	Potri.008G115000	7367076	7367325	-
234	Chr_08: 7141332-7788190	Potri.008G115100	7372035	7372921	-	DUF679 domain membrane protein 2	AT3G21550.1	AtDMP2,DMP2
235	Chr_08: 7141332-7788190	Potri.008G115200	7377462	7379931	+	Cytochrome b561/ferric reductase transmembrane protein family	AT1G26100.1
236	Chr_08: 7141332-7788190	Potri.008G115300	7384033	7386165	+	cytochrome B561-1	AT5G38630.1	ACYB-1,CYB-1
237	Chr_08: 7141332-7788190	Potri.008G115400	7386387	7388584	-	P-loop containing nucleoside triphosphate hydrolases superfamily protein	AT1G26090.1
238	Chr_08: 7141332-7788190	Potri.008G115500	7394438	7395902	+
239	Chr_08: 7141332-7788190	Potri.008G115600	7400948	7401762	-	CLAVATA3/ESR-RELATED 13	AT1G73965.1	CLE13
240	Chr_08: 7141332-7788190	Potri.008G115700	7406293	7409198	+	Family of unknown function (DUF572)	AT1G25682.1
241	Chr_08: 7141332-7788190	Potri.008G115800	7411585	7413806	-	TCP domain protein 12	AT1G68800.1	BRC2,TCP12
242	Chr_08: 7141332-7788190	Potri.008G115900	7422519	7424397	+	Eukaryotic aspartyl protease family protein	AT3G25700.1
243	Chr_08: 7141332-7788190	Potri.008G116000	7440426	7442477	+	basic helix-loop-helix (bHLH) DNA-binding superfamily protein	AT1G68810.1
244	Chr_08: 7141332-7788190	Potri.008G116100	7442480	7443337	+
245	Chr_08: 7141332-7788190	Potri.008G116200	7446196	7448496	-
246	Chr_08: 7141332-7788190	Potri.008G116300	7446437	7447870	-
247	Chr_08: 7141332-7788190	Potri.008G116400	7454279	7463552	+	Transmembrane Fragile-X-F-associated protein	AT1G68820.1
248	Chr_08: 7141332-7788190	Potri.008G116500	7464575	7466763	-	NAD(P)-binding Rossmann-fold superfamily protein	AT1G75290.1
249	Chr_08: 7141332-7788190	Potri.008G116600	7474560	7480529	+	NAC (No Apical Meristem) domain transcriptional regulator superfamily protein	AT1G25580.1	ANAC008,SOG1
250	Chr_08: 7141332-7788190	Potri.008G116700	7486910	7487491	-	ROTUNDIFOLIA like 17	AT1G13245.1	DVL4,RTFL17
251	Chr_08: 7141332-7788190	Potri.008G116800	7492755	7497440	-	STT7 homolog STN7	AT1G68830.1	STN7
252	Chr_08: 7141332-7788190	Potri.008G116900	7499038	7500651	-	galacturonosyltransferase-like 3	AT1G13250.1	GATL3
253	Chr_08: 7141332-7788190	Potri.008G117000	7508326	7518174	+	Di-glucose binding protein with Leucine-rich repeat domain	AT1G25570.1
254	Chr_08: 7141332-7788190	Potri.008G117100	7528762	7532424	+	AP2/B3 transcription factor family protein	AT1G25560.1	EDF1,TEM1
255	Chr_08: 7141332-7788190	Potri.008G117200	7534688	7540347	+	methionine aminopeptidase 1B	AT1G13270.1	MAP1B,MAP1C
256	Chr_08: 7141332-7788190	Potri.008G117300	7541045	7542304	+	allene oxide cyclase 3	AT3G25780.1	AOC3
257	Chr_08: 7141332-7788190	Potri.008G117400	7546042	7547322	+	golgi alpha-mannosidase II	AT5G14950.1	ATGMII,GMII
258	Chr_08: 7141332-7788190	Potri.008G117500	7552519	7555229	+	myb-like transcription factor family protein	AT1G68670.1
259	Chr_08: 7141332-7788190	Potri.008G117600	7561221	7565318	-	Metallo-hydrolase/oxidoreductase superfamily protein	AT1G29700.1
260	Chr_08: 7141332-7788190	Potri.008G117700	7570082	7580691	+	phytochrome and flowering time regulatory protein (PFT1)	AT1G25540.1	PFT1
261	Chr_08: 7141332-7788190	Potri.008G117800	7581288	7583294	+	Ribosomal protein L12/ ATP-dependent Clp protease adaptor protein ClpS family protein	AT1G68660.1
262	Chr_08: 7141332-7788190	Potri.008G117900	7583303	7588426	-	Uncharacterized protein family (UPF0016)	AT1G25520.1
263	Chr_08: 7141332-7788190	Potri.008G118000	7595039	7598330	+	Transmembrane amino acid transporter family protein	AT1G25530.1
264	Chr_08: 7141332-7788190	Potri.008G118100	7601411	7602689	+	Eukaryotic aspartyl protease family protein	AT1G25510.1
265	Chr_08: 7141332-7788190	Potri.008G118200	7611025	7618097	+	Plasma-membrane choline transporter family protein	AT1G25500.2
266	Chr_08: 7141332-7788190	Potri.008G118300	7621992	7627209	+	bZIP transcription factor family protein	AT1G68640.1	PAN
267	Chr_08: 7141332-7788190	Potri.008G118400	7633140	7634454	+	alpha/beta-Hydrolases superfamily protein	AT1G68620.1
268	Chr_08: 7141332-7788190	Potri.008G118500	7638600	7645491	-	protein phosphatase 2A subunit A2	AT3G25800.1	PDF1,PP2AA2,PR 65
269	Chr_08: 7141332-7788190	Potri.008G118600	7648802	7652566	-	Aluminium activated malate transporter family protein	AT1G25480.1
270	Chr_08: 7141332-7788190	Potri.008G118700	7657515	7658844	+	Ribosomal protein PSRP-3/Ycf65	AT1G68590.1
271	Chr_08: 7141332-7788190	Potri.008G118800	7662750	7664595	+	Arabidopsis Hop2 homolog	AT1G13330.1	AHP2
272	Chr_08: 7141332-7788190	Potri.008G118900	7665956	7673026	-	Sugar isomerase (SIS) family protein	AT5G42740.1
273	Chr_08: 7141332-7788190	Potri.008G119000	7678093	7679613	-
274	Chr_08: 7141332-7788190	Potri.008G119100	7678710	7688899	-	Protein kinase superfamily protein	AT3G25840.1
275	Chr_08: 7141332-7788190	Potri.008G119200	7693602	7694606	-	Copper transport protein family	AT3G25855.1
276	Chr_08: 7141332-7788190	Potri.008G119300	7694865	7696543	-	similar to Expressed protein in Arabidopsis thaliana; [ ortholog of At1g68585,]	AT1G68585.1
277	Chr_08: 7141332-7788190	Potri.008G119400	7697293	7702121	-	agenet domain-containing protein / bromo-adjacent homology (BAH) domain-containing protein	AT1G68580.2
278	Chr_08: 7141332-7788190	Potri.008G119500	7706881	7710435	+	2-oxoacid dehydrogenases acyltransferase family protein	AT3G25860.1	LTA2,PLE2
279	Chr_08: 7141332-7788190	Potri.008G119600	7710558	7713352	-	Glycolipid transfer protein (GLTP) family protein	AT4G39670.1
280	Chr_08: 7141332-7788190	Potri.008G119700	7714922	7720135	-	Rad23 UV excision repair protein family	AT3G02540.3	RAD23-3,RAD23C
281	Chr_08: 7141332-7788190	Potri.008G119800	7724802	7726477	-	similar to expressed protein in Arabidopsis thaliana; [ co-ortholog (2of2) of At1g13360, At3g25870, ]	AT1G13360.1
282	Chr_08: 7141332-7788190	Potri.008G119900	7751964	7752739	-
283	Chr_08: 7750461-7943204	Potri.008G119900
284	Chr_08: 7141332-7788190	Potri.008G120000	7759295	7764808	+	alpha-xylosidase 1	AT1G68560.1	ATXYL1,TRG1,XYL1
285	Chr_08: 7750461-7943204	Potri.008G120000
286	Chr_08: 7141332-7788190	Potri.008G120100	7775727	7778059	+	Integrase-type DNA-binding superfamily protein	AT3G25890.1
287	Chr_08: 7750461-7943204	Potri.008G120100
288	Chr_08: 7750461-7943204	Potri.008G120200	7793139	7796583	-	NAD(P)-binding Rossmann-fold superfamily protein	AT1G68540.1
289	Chr_08: 7750461-7943204	Potri.008G120300	7804090	7805921	+	3-ketoacyl-CoA synthase 6	AT1G68530.1	CER6,CUT1,G2,KCS6,POP1
290	Chr_08: 7750461-7943204	Potri.008G120400	7819792	7822439	+	B-box type zinc finger protein with CCT domain	AT1G25440.1
291	Chr_08: 7750461-7943204	Potri.008G120500	7827282	7827667	+
292	Chr_08: 7750461-7943204	Potri.008G120600	7830014	7831509	-	LOB domain-containing protein 42	AT1G68510.1	LBD42
293	Chr_08: 7750461-7943204	Potri.008G120700	7840363	7840616	-
294	Chr_08: 7750461-7943204	Potri.008G120800	7843368	7843839	-	CLAVATA3/ESR-RELATED 27	AT3G25905.1	CLE27
295	Chr_08: 7750461-7943204	Potri.008G120900	7850858	7853928	-	Protein of unknown function (DUF1218)	AT1G13380.1
296	Chr_08: 7750461-7943204	Potri.008G121000	7863557	7865820	-	similar to expressed protein in Arabidopsis thaliana; similar to expressed protein in Arabidopsis thaliana; [ co-ortholog (2of2) of At1g13390, At1g68490, ]	AT1G68490.1
297	Chr_08: 7750461-7943204	Potri.008G121100	7871802	7875000	-	ribosomal protein L15	AT3G25920.1	RPL15
298	Chr_08: 7750461-7943204	Potri.008G121200	7879153	7881983	+	C2H2 and C2HC zinc fingers superfamily protein	AT1G68480.1	JAG
299	Chr_08: 7750461-7943204	Potri.008G121300	7893825	7899515	-	Regulator of Vps4 activity in the MVB pathway protein	AT1G25420.1
300	Chr_08: 7750461-7943204	Potri.008G121400	7903148	7905035	+	Tetratricopeptide repeat (TPR)-like superfamily protein	AT1G13410.1
301	Chr_08: 7750461-7943204	Potri.008G121500	7925712	7926800	+	isopentenyltransferase 1	AT1G68460.1	ATIPT1,IPT1
302	Chr_08: 7750461-7943204	Potri.008G121600	7931708	7931942	-
303	Chr_08: 7750461-7943204	Potri.008G121700	7935973	7937777	-		AT1G68440.1
304	Chr_08: 7750461-7943204	Potri.008G121800	7940607	7943018	-	Adenine nucleotide alpha hydrolases-like superfamily protein	AT1G68300.1
305	Chr_09: 630909-655644	Potri.009G002100	631808	640615	-	Transducin/WD40 repeat-like superfamily protein	AT4G29860.1	EMB2757,TAN
306	Chr_09: 630909-655644	Potri.009G002200	655311	659472	-	Serine carboxypeptidase S28 family protein	AT5G22860.1
307	Chr_09: 1929816-2097651	Potri.009G010800	1967061	1970736	+	Putative lysine decarboxylase family protein	AT2G28305.1	ATLOG1,LOG1
308	Chr_09: 1929816-2097651	Potri.009G010900	1985118	1989110	+	glycosyltransferase family protein 2	AT5G60700.1
309	Chr_09: 1929816-2097651	Potri.009G011000	1998653	2004205	+	Protein of unknown function (DUF707)	AT2G28310.1
310	Chr_09: 1929816-2097651	Potri.009G011100	2005489	2008796	+	Nucleotide/sugar transporter family protein	AT2G28315.1
311	Chr_09: 1929816-2097651	Potri.009G011200	2017217	2025040	+	Pleckstrin homology (PH) and lipid-binding START domains-containing protein	AT2G28320.1
312	Chr_09: 1929816-2097651	Potri.009G011300	2034174	2034661	+
313	Chr_09: 1929816-2097651	Potri.009G011400	2035479	2041342	+	tyrosylprotein sulfotransferase	AT1G08030.1	TPST
314	Chr_09: 1929816-2097651	Potri.009G011500	2042963	2043705	-
315	Chr_09: 1929816-2097651	Potri.009G011600	2044236	2044454	-	Aminotransferase-like, plant mobile domain family protein	AT2G04865.1
316	Chr_09: 1929816-2097651	Potri.009G011700	2046636	2053547	+	isovaleryl-CoA-dehydrogenase	AT3G45300.1	ATIVD,IVD,IVDH
317	Chr_09: 1929816-2097651	Potri.009G011800	2053920	2061582	-	auxin response factor 4	AT5G60450.1	ARF4
318	Chr_09: 1929816-2097651	Potri.009G011900	2085508	2090765	+	Seven transmembrane MLO family protein	AT1G61560.1	ATMLO6,MLO6
319	Chr_12: 4390642-4903494	Potri.012G047300	4417256	4418186	+	S-adenosyl-L-methionine-dependent methyltransferases superfamily protein	AT1G48600.2	AtPMEAMT,PMEAMT
320	Chr_12: 4390642-4903494	Potri.012G047400	4427648	4433942	+	S-adenosyl-L-methionine-dependent methyltransferases superfamily protein	AT1G48600.2	AtPMEAMT,PMEAMT
321	Chr_12: 4390642-4903494	Potri.012G047500	4428867	4429804	+	structural constituent of ribosome	ATCG00800.1
322	Chr_12: 4390642-4903494	Potri.012G047600	4437703	4439819	-	beta-6 tubulin	AT5G12250.1	TUB6
323	Chr_12: 4390642-4903494	Potri.012G047700	4446344	4449088	+	WUSCHEL related homeobox 1	AT3G18010.1	WOX1
324	Chr_12: 4390642-4903494	Potri.012G047800	4464689	4466003	+	Pathogenesis-related thaumatin superfamily protein	AT1G73620.1
325	Chr_12: 4390642-4903494	Potri.012G047900	4466844	4467694	-
326	Chr_12: 4390642-4903494	Potri.012G048000	4474862	4478026	+	NB-ARC domain-containing disease resistance protein	AT3G14470.1
327	Chr_12: 4390642-4903494	Potri.012G048100	4486899	4488189	+	Eukaryotic aspartyl protease family protein	AT2G36670.1
328	Chr_12: 4390642-4903494	Potri.012G048200	4492175	4493247	+	Calcium-binding EF-hand family protein	AT1G18210.1
329	Chr_12: 4390642-4903494	Potri.012G048300	4503305	4505223	-	FKBP-like peptidyl-prolyl cis-trans isomerase family protein	AT1G18170.1
330	Chr_12: 4390642-4903494	Potri.012G048400	4507737	4519700	-	protein tyrosine kinase family protein	AT1G73660.1
331	Chr_12: 4390642-4903494	Potri.012G048500	4534574	4539010	-	high mobility group A5	AT1G48620.1	HON5
332	Chr_12: 4390642-4903494	Potri.012G048600	4553202	4559544	+	MAP kinase 9	AT3G18040.1	MPK9
333	Chr_12: 4390642-4903494	Potri.012G048700	4572456	4574762	-	don-glucosyltransferase 1	AT2G36800.1	DOGT1,UGT73C5
334	Chr_12: 4390642-4903494	Potri.012G048800	4591308	4594364	-	Tetratricopeptide repeat (TPR)-like superfamily protein	AT4G02750.1
335	Chr_12: 4390642-4903494	Potri.012G048900	4604288	4606650	+	laccase 1	AT1G18140.1	ATLAC1,LAC1
336	Chr_12: 4390642-4903494	Potri.012G049000	4621139	4624052	+		AT3G18050.1
337	Chr_12: 4390642-4903494	Potri.012G049100	4630758	4632581	-	hAT transposon superfamily	AT4G15020.1
338	Chr_12: 4390642-4903494	Potri.012G049200	4658341	4663556	+	transducin family protein / WD-40 repeat family protein	AT3G18060.1
339	Chr_12: 4390642-4903494	Potri.012G049300	4667840	4672376	+	B-S glucosidase 44	AT3G18080.1	BGLU44
340	Chr_12: 4390642-4903494	Potri.012G049400	4670308	4671411	-
341	Chr_12: 4390642-4903494	Potri.012G049500	4676990	4680966	-	alpha dioxygenase	AT1G73680.1	ALPHA DOX2
342	Chr_12: 4390642-4903494	Potri.012G049600	4700051	4702102	-	Transducin/WD40 repeat-like superfamily protein	AT1G18080.1	ATARCA,RACK1A,RACK1A_AT
343	Chr_12: 4390642-4903494	Potri.012G049700	4711136	4719877	+	peroxin 3	AT1G48635.1	PEX3,PEX3-2
344	Chr_12: 4390642-4903494	Potri.012G049800	4776637	4778328	+
345	Chr_12: 4390642-4903494	Potri.012G049900	4782004	4784617	+	S-adenosyl-L-methionine-dependent methyltransferases superfamily protein	AT1G15125.1
346	Chr_12: 4390642-4903494	Potri.012G050000	4790032	4792442	+	similar to expressed protein in Arabidopsis thaliana; [ ortholog of At1g18060,]	AT1G18060.1
347	Chr_12: 4390642-4903494	Potri.012G050100	4801075	4802202	-	glutathione S-transferase tau 7	AT2G29420.1	ATGSTU7,GST25,GSTU7
348	Chr_12: 4390642-4903494	Potri.012G050200	4812141	4813268	-	glutathione S-transferase tau 7	AT2G29420.1	ATGSTU7,GST25,GSTU7
349	Chr_12: 4390642-4903494	Potri.012G050300	4818692	4825743	+	cyclin-dependent kinase D1;1	AT1G73690.1	AT;CDKD;1,CAK3AT,CDKD1;1
350	Chr_12: 4390642-4903494	Potri.012G050400	4827818	4830747	-	Clathrin adaptor complex small chain family protein	AT4G35410.2
351	Chr_12: 4390642-4903494	Potri.012G050500	4840141	4844823	-	MATE efflux family protein	AT5G52450.1
352	Chr_12: 4390642-4903494	Potri.012G050600	4859744	4859908	+
353	Chr_12: 4390642-4903494	Potri.012G050700	4894143	4894926	+
354	Chr_12: 4390642-4903494	Potri.012G050800	4896986	4899663	-	translocon outer complex protein 120	AT3G16620.1	ATTOC120,TOC120
355	Chr_13: 2271530-2328111	Potri.013G033900	2268300	2272440	+	P-loop containing nucleoside triphosphate hydrolases superfamily protein	AT5G27950.1
356	Chr_13: 2271530-2328111	Potri.013G034000	2272609	2275092	-	S-adenosyl-L-methionine-dependent methyltransferases superfamily protein	AT3G05100.1
357	Chr_13: 2271530-2328111	Potri.013G034100	2278510	2283017	+	similar to hypothetical protein; [ ortholog of At3g04950,]	AT3G04950.1
358	Chr_13: 2271530-2328111	Potri.013G034200	2284185	2286272	+	ATP binding;nucleic acid binding;helicases	AT1G12700.1
359	Chr_13: 2271530-2328111	Potri.013G034300	2288253	2289635	+	ATP binding;nucleic acid binding;helicases	AT1G12700.1
360	Chr_13: 2271530-2328111	Potri.013G034400	2291013	2293074	+	ATP binding;nucleic acid binding;helicases	AT1G12700.1
361	Chr_13: 2271530-2328111	Potri.013G034500	2293079	2293463	+
362	Chr_13: 2271530-2328111	Potri.013G034600	2299925	2302648	+
363	Chr_13: 2271530-2328111	Potri.013G034700	2303648	2303937	+
364	Chr_13: 2271530-2328111	Potri.013G034800	2307032	2316561	-	Protein kinase superfamily protein	AT1G08720.1	ATEDR1,EDR1
365	Chr_13: 2271530-2328111	Potri.013G034900	2323918	2325561	-	glyoxal oxidase-related protein	AT3G57620.1
366	Chr_13: 2271530-2328111	Potri.013G035000	2327307	2329859	-	Pre-rRNA-processing protein TSR2, conserved region	AT5G27990.1
367	Chr_13: 4912982-5419899	Potri.013G064100	4915735	4916582	+	RmlC-like cupins superfamily protein	AT3G05950.1
368	Chr_13: 4912982-5419899	Potri.013G064200	4928329	4932558	+	Protein of unknown function (DUF1637)	AT5G15120.1
369	Chr_13: 4912982-5419899	Potri.013G064300	4941459	4947156	+	Leucine-rich repeat protein kinase family protein	AT3G03770.1
370	Chr_13: 4912982-5419899	Potri.013G064400	4948405	4952093	-	ubiquiting-conjugating enzyme 2	AT2G02760.1	ATUBC2,UBC2
371	Chr_13: 4912982-5419899	Potri.013G064500	4958489	4958881	-	LOB domain-containing protein 20	AT3G03760.1	LBD20
372	Chr_13: 4912982-5419899	Potri.013G064600	4960166	4962425	-	SET domain protein 20	AT3G03750.2	SDG20,SUVR3
373	Chr_13: 4912982-5419899	Potri.013G064700	4967753	4973371	-	Peptidase M50 family protein	AT5G35220.1	EGY1
374	Chr_13: 4912982-5419899	Potri.013G064800	4981757	4989660	+	Uncharacterized conserved protein (DUF2215)	AT1G28760.1
375	Chr_13: 4912982-5419899	Potri.013G064900	4994418	4995164	-
376	Chr_13: 4912982-5419899	Potri.013G065000	4995955	5004383	+	cationic amino acid transporter 2	AT1G58030.1	CAT2
377	Chr_13: 4912982-5419899	Potri.013G065100	5010476	5012020	-	GDSL lipase 1	AT5G40990.1	GLIP1
378	Chr_13: 4912982-5419899	Potri.013G065200	5012546	5015507	-		AT5G37480.1
379	Chr_13: 4912982-5419899	Potri.013G065300	5013218	5014560	+
380	Chr_13: 4912982-5419899	Potri.013G065400	5015914	5017050	-	Domain of unknown function (DUF313)	AT1G32030.1
381	Chr_13: 4912982-5419899	Potri.013G065500	5020222	5024110	+	F-box family protein	AT5G07610.1
382	Chr_13: 4912982-5419899	Potri.013G065600	5024233	5027124	-	microfibrillar-associated protein-related	AT5G17900.1
383	Chr_13: 4912982-5419899	Potri.013G065700	5039987	5057582	-	polyribonucleotide nucleotidyltransferase, putative	AT3G03710.1	PNP,RIF10
384	Chr_13: 4912982-5419899	Potri.013G065800	5063822	5065770	+	calcium exchanger 7	AT5G17860.1	CAX7
385	Chr_13: 4912982-5419899	Potri.013G065900	5070273	5073135	-	Sodium/calcium exchanger family protein	AT5G17850.1
386	Chr_13: 4912982-5419899	Potri.013G066000	5077307	5079791	+	DnaJ/Hsp40 cysteine-rich domain superfamily protein	AT5G17840.1
387	Chr_13: 4912982-5419899	Potri.013G066100	5079949	5082000	-	Plasma-membrane choline transporter family protein	AT3G04440.1
388	Chr_13: 4912982-5419899	Potri.013G066200	5087915	5092450	+	Core-2/I-branching beta-1,6-N-acetylglucosaminyltransferase family protein	AT3G03690.1	UNE7
389	Chr_13: 4912982-5419899	Potri.013G066300	5090851	5091250	+
390	Chr_13: 4912982-5419899	Potri.013G066400	5095945	5099045	-	C2 calcium/lipid-binding plant phosphoribosyltransferase family protein	AT3G03680.1
391	Chr_13: 4912982-5419899	Potri.013G066500	5118331	5121619	-	C2 calcium/lipid-binding plant phosphoribosyltransferase family protein	AT3G03680.1
392	Chr_13: 4912982-5419899	Potri.013G066600	5163720	5165128	+
393	Chr_13: 4912982-5419899	Potri.013G066700	5186342	5190516	+	cycling DOF factor 3	AT3G47500.1	CDF3
394	Chr_13: 4912982-5419899	Potri.013G066800	5194683	5196046	+	Peroxidase superfamily protein	AT4G26010.1
395	Chr_13: 4912982-5419899	Potri.013G066900	5239050	5240692	+	WUSCHEL related homeobox 11	AT3G03660.1	WOX11
396	Chr_13: 4912982-5419899	Potri.013G067000	5264506	5267272	-	myb domain protein 56	AT5G17800.1	AtMYB56,MYB56
397	Chr_13: 4912982-5419899	Potri.013G067100	5311388	5311926	-	ARABIDILLO-1	AT2G44900.1	ARABIDILLO-1
398	Chr_13: 4912982-5419899	Potri.013G067200	5360755	5366281	+	zinc finger (Ran-binding) family protein	AT5G17790.1	VAR3
399	Chr_13: 4912982-5419899	Potri.013G067300	5377425	5382743	+	NADH:cytochrome B5 reductase 1	AT5G17770.1	ATCBR,CBR,CBR1
400	Chr_13: 4912982-5419899	Potri.013G067400	5391476	5394803	+	exostosin family protein	AT3G45400.1
401	Chr_13: 6383491-6496433	Potri.013G074500	6385810	6388841	-	HXXXD-type acyl-transferase family protein	AT5G17540.1
402	Chr_13: 6383491-6496433	Potri.013G074600	6398977	6399824	+	acetyl CoA:(Z)-3-hexen-1-ol acetyltransferase	AT3G03480.1	CHAT
403	Chr_13: 6383491-6496433	Potri.013G074700	6402922	6404074	+	NAD(P)H dehydrogenase subunit H	ATCG01110.1
404	Chr_13: 6383491-6496433	Potri.013G074800	6404076	6408104	+	NADH dehydrogenase family protein	ATCG01100.1
405	Chr_13: 6383491-6496433	Potri.013G074900	6408512	6409298	+	NADH dehydrogenase family protein	ATCG01100.1
406	Chr_13: 6383491-6496433	Potri.013G075000	6409607	6409993	+	NADPH dehydrogenases	ATCG01090.1
407	Chr_13: 6383491-6496433	Potri.013G075100	6410411	6410767	+	NADH:ubiquinone/plastoquinone oxidoreductase, chain 6	ATCG01080.1
408	Chr_13: 6383491-6496433	Potri.013G075200	6413755	6414887	+	Ycf1 protein	ATCG01130.1
409	Chr_13: 6383491-6496433	Potri.013G075300	6424247	6438443	+	yeast YAK1-related gene 1	AT5G35980.1	YAK1
410	Chr_13: 6383491-6496433	Potri.013G075400	6438909	6443595	+	sigma factor A	AT1G64860.1	RPOD1,SIG1,SIG2,SIGA,SIGB
411	Chr_13: 6383491-6496433	Potri.013G075500	6447570	6450355	-	similar to expressed protein in Arabidopsis thaliana; similar to expressed protein in Arabidopsis thaliana; [ ortholog of At2g44820,]	AT2G44820.1
412	Chr_13: 6383491-6496433	Potri.013G075600	6459860	6461579	-	cytochrome P450, family 94, subfamily C, polypeptide 1	AT2G27690.1	CYP94C1
413	Chr_13: 6383491-6496433	Potri.013G075700	6466571	6469889	-
414	Chr_13: 6383491-6496433	Potri.013G075800	6469994	6470248	+
415	Chr_13: 7892575-8114972	Potri.013G084500	7899666	7902349	+	mitochondrial acyl carrier protein 2	AT1G65290.1	mtACP2
416	Chr_13: 7892575-8114972	Potri.013G084600	7902986	7903697	-
417	Chr_13: 7892575-8114972	Potri.013G084700	7921907	7922158	-
418	Chr_13: 7892575-8114972	Potri.013G084800	7927754	7934823	+	LUC7 related protein	AT3G03340.1	UNE6
419	Chr_13: 7892575-8114972	Potri.013G084900	7935812	7936987	+	Uncharacterised conserved protein ycf60	AT2G47840.1
420	Chr_13: 7892575-8114972	Potri.013G085000	7958739	7988164	+	THO2	AT1G24706.1	AtTHO2,THO2
421	Chr_13: 7892575-8114972	Potri.013G085100	8008522	8011673	+	O-acyltransferase (WSD1-like) family protein	AT3G49190.1
422	Chr_13: 7892575-8114972	Potri.013G085200	8013257	8015964	+
423	Chr_13: 7892575-8114972	Potri.013G085300	8035556	8038524	+	Uncharacterized conserved protein (DUF2358)	AT1G65230.1
424	Chr_13: 7892575-8114972	Potri.013G085400	8037104	8037423	+
425	Chr_13: 7892575-8114972	Potri.013G085500	8043732	8048940	-	Protein phosphatase 2C family protein	AT3G02750.1
426	Chr_13: 7892575-8114972	Potri.013G085600	8055886	8062225	-	ARM repeat superfamily protein	AT5G36230.1
427	Chr_13: 7892575-8114972	Potri.013G085700	8074504	8077728	+	Ribonuclease E inhibitor RraA/Dimethylmenaquinone methyltransferase	AT5G16450.1
428	Chr_13: 7892575-8114972	Potri.013G085800	8078436	8080052	-	Putative adipose-regulatory protein (Seipin)	AT5G16460.1
429	Chr_13: 7892575-8114972	Potri.013G085900	8085535	8086101	-	Putative adipose-regulatory protein (Seipin)	AT5G16460.1
430	Chr_13: 7892575-8114972	Potri.013G086000	8100301	8104436	+	WRKY DNA-binding protein 2	AT5G56270.1	ATWRKY2,WRKY2
431	Chr_14: 1725402-1735475	Potri.014G018200	1725218	1731715	+	PLAT/LH2 domain-containing lipoxygenase family protein	AT3G22400.1	LOX5
432	Chr_14: 1725402-1735475	Potri.014G018300	1731736	1734880	-	FAD-dependent oxidoreductase family protein	AT5G48440.1
433	Chr_14: 9333872-9441896	Potri.014G120900	9335730	9343836	+	Vps51/Vps67 family (components of vesicular transport) protein	AT4G02030.1
434	Chr_14: 9333872-9441896	Potri.014G121000	9349076	9356575	+	Minichromosome maintenance (MCM2/3/5) family protein	AT4G02060.1	MCM7,PRL
435	Chr_14: 9333872-9441896	Potri.014G121100	9358458	9372503	+	WD40/YVTN repeat-like-containing domain;Bromodomain	AT2G47410.1
436	Chr_14: 9333872-9441896	Potri.014G121200	9374496	9375970	+	Ribosomal RNA adenine dimethylase family protein	AT2G47420.1
437	Chr_14: 9333872-9441896	Potri.014G121300	9379113	9380723	-	similar to hypothetical protein; similar to hypothetical protein GB:AAF19740 GI:6634732 from (Arabidopsis thaliana); [ ortholog of At1g47813,At1g47820,]	AT1G47820.1
438	Chr_14: 9333872-9441896	Potri.014G121400	9380564	9383534	+	Pentatricopeptide repeat (PPR) superfamily protein	AT3G62470.1
439	Chr_14: 9333872-9441896	Potri.014G121500	9386035	9390776	-	Signal transduction histidine kinase	AT2G47430.1	CKI1
440	Chr_14: 9333872-9441896	Potri.014G121600	9409875	9414644	-	Signal transduction histidine kinase	AT2G47430.1	CKI1
441	Chr_14: 9333872-9441896	Potri.014G121700	9419279	9420094	-
442	Chr_14: 9333872-9441896	Potri.014G121800	9421479	9430690	+	MUTS homolog 6	AT4G02070.1	ATMSH6,MSH6,MSH6-1
443	Chr_14: 9333872-9441896	Potri.014G121900	9429644	9434313	-	RING/FYVE/PHD zinc finger superfamily protein	AT1G02610.1
444	Chr_14: 9333872-9441896	Potri.014G122000	9438935	9440553	+	Adenine nucleotide alpha hydrolases-like superfamily protein	AT3G62550.1
445	Chr_14: 9973141-10026379	Potri.014G130800	9968813	9975485	-	DNA mismatch repair protein, putative	AT4G02460.1	PMS1
446	Chr_14: 9973141-10026379	Potri.014G130900	9980163	9985346	+	thiamin pyrophosphokinase1	AT1G02880.3	TPK1
447	Chr_14: 9973141-10026379	Potri.014G131000	9985468	9998674	-	AAA-type ATPase family protein	AT1G02890.1
448	Chr_14: 9973141-10026379	Potri.014G131100	10004137	10005503	-	Rubber elongation factor protein (REF)	AT2G47780.1
449	Chr_14: 9973141-10026379	Potri.014G131200	10007915	10009971	+	2-oxoglutarate (2OG) and Fe(II)-dependent oxygenase superfamily protein	AT4G02485.1
450	Chr_14: 9973141-10026379	Potri.014G131300	10010043	10012832	-	Rhodanese/Cell cycle control phosphatase superfamily protein	AT2G21045.1
451	Chr_14: 9973141-10026379	Potri.014G131400	10013837	10014725	-	TSPO(outer membrane tryptophan-rich sensory protein)-related	AT2G47770.1	ATTSPO,TSPO
452	Chr_14: 9973141-10026379	Potri.014G131500	10017027	10019467	+	TTF-type zinc finger protein with HAT dimerisation domain	AT1G19260.1
453	Chr_14: 9973141-10026379	Potri.014G131600	10020843	10028107	+	asparagine-linked glycosylation 3	AT2G47760.1	ALG3,AtALG3
454	Chr_15: 5126325-5188211	Potri.015G048400	5145492	5150350	-	18S pre-ribosomal assembly protein gar2-related	AT2G03810.1
455	Chr_15: 5126325-5188211	Potri.015G048500	5169004	5170626	+	DEAD-box protein abstrakt, putative	AT5G51280.1
456	Chr_15: 5126325-5188211	Potri.015G048600	5170804	5172967	-	breaking of asymmetry in the stomatal lineage	AT5G60880.1	BASL
457	Chr_15: 5126325-5188211	Potri.015G048700	5186245	5190691	-	D-aminoacyl-tRNA deacylases	AT2G03800.1	GEK1
458	Chr_15: 9434094-9829619	Potri.015G069700	9435126	9441196	+	Coatomer, alpha subunit	AT1G62020.1
459	Chr_15: 9434094-9829619	Potri.015G069800	9443640	9445489	-	formin 8	AT1G70140.1	ATFH8,FH8
460	Chr_15: 9434094-9829619	Potri.015G069900	9445416	9446362	+
461	Chr_15: 9434094-9829619	Potri.015G070000	9447763	9450088	-	response regulator 5	AT3G48100.1	ARR5,ATRR2,IBC6,RR5
462	Chr_15: 9434094-9829619	Potri.015G070100	9463295	9468016	+		AT3G48120.1
463	Chr_15: 9434094-9829619	Potri.015G070200	9470370	9471902	+	Pentatricopeptide repeat (PPR) superfamily protein	AT1G74900.1	OTP43
464	Chr_15: 9434094-9829619	Potri.015G070300	9482951	9486436	+	DP-E2F-like 1	AT3G48160.2	DEL1,E2FE,E2L3
465	Chr_15: 9434094-9829619	Potri.015G070400	9487535	9487927	+
466	Chr_15: 9434094-9829619	Potri.015G070500	9492528	9498242	-	ADP-glucose pyrophosphorylase family protein	AT1G74910.1
467	Chr_15: 9434094-9829619	Potri.015G070600	9503635	9509738	-	aldehyde dehydrogenase 10A8	AT1G74920.1	ALDH10A8
468	Chr_15: 9434094-9829619	Potri.015G070700	9519879	9520757	-		AT1G19020.1
469	Chr_15: 9434094-9829619	Potri.015G070800	9532132	9534160	-	alpha-N-acetylglucosaminidase family / NAGLU family	AT5G13690.1	CYL1,NAGLU
470	Chr_15: 9434094-9829619	Potri.015G070900	9541823	9543063	+	Transducin/WD40 repeat-like superfamily protein	AT5G50120.1
471	Chr_15: 9434094-9829619	Potri.015G071000	9546135	9546788	-
472	Chr_15: 9434094-9829619	Potri.015G071100	9559833	9560548	+	similar to expressed protein in Arabidopsis thaliana; [ co-ortholog (1of2) of At3g48180, ]
473	Chr_15: 9434094-9829619	Potri.015G071200	9578142	9580481	+	plant U-box 38	AT5G65200.1	ATPUB38,PUB38
474	Chr_15: 9434094-9829619	Potri.015G071300	9582514	9586447	+	DNA glycosylase superfamily protein	AT3G47830.1
475	Chr_15: 9434094-9829619	Potri.015G071400	9599631	9606748	+	Glycosyl hydrolase family 47 protein	AT1G27520.1
476	Chr_15: 9434094-9829619	Potri.015G071500	9609587	9611128	+	Gibberellin-regulated family protein	AT5G14920.1
477	Chr_15: 9434094-9829619	Potri.015G071600	9612008	9612581	+
478	Chr_15: 9434094-9829619	Potri.015G071700	9619716	9622500	-	Ribosomal protein S3 family protein	AT5G35530.1
479	Chr_15: 9434094-9829619	Potri.015G071800	9635310	9641009	+	Calmodulin binding protein-like	AT5G62570.2
480	Chr_15: 9434094-9829619	Potri.015G071900	9642713	9644948	+	UDP-glucosyl transferase 74B1	AT1G24100.1	UGT74B1
481	Chr_15: 9434094-9829619	Potri.015G072000	9645014	9648548	-	Putative thiol-disulphide oxidoreductase DCC	AT5G50100.1
482	Chr_15: 9434094-9829619	Potri.015G072100	9656101	9659356	+		AT5G62575.2
483	Chr_15: 9434094-9829619	Potri.015G072200	9657372	9657856	+
484	Chr_15: 9434094-9829619	Potri.015G072300	9659873	9660351	-
485	Chr_15: 9434094-9829619	Potri.015G072400	9662075	9665549	+	GATA type zinc finger transcription factor family protein	AT1G10200.1	WLIM1
486	Chr_15: 9434094-9829619	Potri.015G072500	9673328	9674193	-		AT5G50090.1
487	Chr_15: 9434094-9829619	Potri.015G072600	9685889	9692089	-	Xanthine/uracil permease family protein	AT5G62890.1
488	Chr_15: 9434094-9829619	Potri.015G072700	9701519	9702425	+
489	Chr_15: 9434094-9829619	Potri.015G072800	9719689	9728035	+	BAH domain ;TFIIS helical bundle-like domain	AT3G48050.1
490	Chr_15: 9434094-9829619	Potri.015G072900	9741825	9749220	+	BAH domain ;TFIIS helical bundle-like domain	AT3G48050.1
491	Chr_15: 9434094-9829619	Potri.015G073000	9749868	9756148	-	RHO-related protein from plants 10	AT3G48040.1	ARAC8,ATRAC8,ATROP10,ROP10
492	Chr_15: 9434094-9829619	Potri.015G073100	9770116	9775156	+	DegP protease 9	AT5G40200.1	DegP9
493	Chr_15: 9434094-9829619	Potri.015G073200	9775382	9777699	-	nodulin MtN21 /EamA-like transporter family protein	AT5G40240.1
494	Chr_15: 9434094-9829619	Potri.015G073300	9783494	9788546	+	hypoxia-responsive family protein / zinc finger (C3HC4-type RING finger) family protein	AT3G48030.1
495	Chr_15: 9434094-9829619	Potri.015G073400	9790505	9795346	+	ubiquitin conjugating enzyme 4	AT5G41340.1	ATUBC4,UBC4
496	Chr_15: 9434094-9829619	Potri.015G073500	9800853	9803147	+	Leucine-rich repeat protein kinase family protein	AT2G26730.1
497	Chr_15: 9434094-9829619	Potri.015G073600	9807977	9810343	+	RING/U-box superfamily protein	AT5G40250.1
498	Chr_15: 9434094-9829619	Potri.015G073700	9814403	9820048	+	RNA-dependent RNA polymerase 2	AT4G11130.1	RDR2,SMD1
499	Chr_15: 9434094-9829619	Potri.015G073800	9827238	9830623	-		AT5G62865.1
500	Chr_16: 633006-942148	Potri.016G011600	624984	632974	-	Leucine-rich repeat transmembrane protein kinase	AT3G14840.2
501	Chr_16: 633006-942148	Potri.016G011700	626427	626889	-
502	Chr_16: 633006-942148	Potri.016G011800	637013	637384	+
503	Chr_16: 633006-942148	Potri.016G011900	643210	643719	-
504	Chr_16: 633006-942148	Potri.016G012000	652244	652753	-
505	Chr_16: 633006-942148	Potri.016G012100	653917	657809	-	Leucine-rich repeat transmembrane protein kinase	AT1G53430.1
506	Chr_16: 633006-942148	Potri.016G012200	664247	665552	-	Leucine-rich repeat transmembrane protein kinase	AT1G07650.1
507	Chr_16: 633006-942148	Potri.016G012300	675878	677070	-	Leucine-rich repeat transmembrane protein kinase	AT1G29730.1
508	Chr_16: 633006-942148	Potri.016G012400	678529	681600	+	Protein of unknown function (DUF594)	AT5G45480.1
509	Chr_16: 633006-942148	Potri.016G012500	694337	696718	+	F-box and associated interaction domains-containing protein	AT4G12560.1	CPR30
510	Chr_16: 633006-942148	Potri.016G012600	698503	699074	+	F-box and associated interaction domains-containing protein	AT1G47390.1
511	Chr_16: 633006-942148	Potri.016G012700	702251	703930	+	F-box and associated interaction domains-containing protein	AT4G12560.1	CPR30
512	Chr_16: 633006-942148	Potri.016G012800	704913	706001	-	Protein kinase superfamily protein	AT4G19110.1
513	Chr_16: 633006-942148	Potri.016G012900	709557	717115	+	ubiquitin protein ligase 5	AT4G12570.1	UPL5
514	Chr_16: 633006-942148	Potri.016G013000	718558	720180	-
515	Chr_16: 633006-942148	Potri.016G013100	725958	730997	-	Protein of unknown function DUF106, transmembrane	AT4G12590.1
516	Chr_16: 633006-942148	Potri.016G013200	734913	737250	+		AT4G22370.1
517	Chr_16: 633006-942148	Potri.016G013300	739144	745478	+	Galactosyltransferase family protein	AT4G21060.2
518	Chr_16: 633006-942148	Potri.016G013400	747837	751364	-	SWIB complex BAF60b domain-containing protein	AT4G22360.1
519	Chr_16: 633006-942148	Potri.016G013500	754579	757092	+		AT5G20130.1
520	Chr_16: 633006-942148	Potri.016G013600	757519	757813	+
521	Chr_16: 633006-942148	Potri.016G013700	758858	761846	+	Immunoglobulin E-set superfamily protein	AT3G07880.1	SCN1
522	Chr_16: 633006-942148	Potri.016G013800	763013	763752	+
523	Chr_16: 633006-942148	Potri.016G013900	765393	770169	+	DEA(D/H)-box RNA helicase family protein	AT5G60990.1
524	Chr_16: 633006-942148	Potri.016G014000	770709	775338	+	Ubiquitin C-terminal hydrolases superfamily protein	AT4G22350.2
525	Chr_16: 633006-942148	Potri.016G014100	776141	778253	-	UDP-Glycosyltransferase superfamily protein	AT3G21760.1	HYR1
526	Chr_16: 633006-942148	Potri.016G014200	781327	781655	-	UDP-glucosyl transferase 71B5	AT4G15280.1	UGT71B5
527	Chr_16: 633006-942148	Potri.016G014300	784132	790226	-	UDP-glucosyl transferase 71C4	AT1G07250.1	UGT71C4
528	Chr_16: 633006-942148	Potri.016G014400	793636	795980	+	UDP-glucosyl transferase 71C4	AT1G07250.1	UGT71C4
529	Chr_16: 633006-942148	Potri.016G014500	799573	801565	+	UDP-glucosyl transferase 71C4	AT1G07250.1	UGT71C4
530	Chr_16: 633006-942148	Potri.016G014600	804701	806513	+	acyl-CoA sterol acyl transferase 1	AT3G51970.1	ASAT1,ATASAT1,ATSAT1
531	Chr_16: 633006-942148	Potri.016G014700	811309	812594	+	acyl-CoA sterol acyl transferase 1	AT3G51970.1	ASAT1,ATASAT1,ATSAT1
532	Chr_16: 633006-942148	Potri.016G014800	814303	816787	-	Glycosyl hydrolase superfamily protein	AT2G20680.1
533	Chr_16: 633006-942148	Potri.016G014900	817811	819232	-	BCL-2-associated athanogene 5	AT1G12060.1	ATBAG5,BAG5
534	Chr_16: 633006-942148	Potri.016G015000	822575	823941	-	fumarylacetoacetase, putative	AT1G12050.1
535	Chr_16: 633006-942148	Potri.016G015100	823944	828214	+	transcription activators;DNA binding;RNA polymerase II transcription factors;catalytics;transcription initiation factors	AT4G12610.2	ATRAP74,RAP74
536	Chr_16: 633006-942148	Potri.016G015200	829001	830322	-	Cupredoxin superfamily protein	AT3G27200.1
537	Chr_16: 633006-942148	Potri.016G015300	833220	833881	-
538	Chr_16: 633006-942148	Potri.016G015400	835363	838493	-	20S proteasome alpha subunit C1	AT3G22110.1	PAC1
539	Chr_16: 633006-942148	Potri.016G015500	840589	842654	-	Bifunctional inhibitor/lipid-transfer protein/seed storage 2S albumin superfamily protein	AT3G22142.1
540	Chr_16: 633006-942148	Potri.016G015600	852136	853420	-	general control non-repressible 4	AT3G54540.1	ATGCN4,GCN4
541	Chr_16: 633006-942148	Potri.016G015700	856949	858596	-	UDP-Glycosyltransferase superfamily protein	AT3G21760.1	HYR1
542	Chr_16: 633006-942148	Potri.016G015800	859433	860859	-	UDP-glucosyl transferase 71C4	AT1G07250.1	UGT71C4
543	Chr_16: 633006-942148	Potri.016G015900	864852	865481	+	Tetratricopeptide repeat (TPR)-like superfamily protein	AT3G22150.1
544	Chr_16: 633006-942148	Potri.016G016000	865748	868999	+	UDP-Glycosyltransferase superfamily protein	AT3G21760.1	HYR1
545	Chr_16: 633006-942148	Potri.016G016100	869220	870914	+	UDP-Glycosyltransferase superfamily protein	AT3G21790.1
546	Chr_16: 633006-942148	Potri.016G016200	874251	876739	+	UDP-glucosyl transferase 71B1	AT3G21750.1	UGT71B1
547	Chr_16: 633006-942148	Potri.016G016300	877923	879537	+	UDP-Glycosyltransferase superfamily protein	AT3G21790.1
548	Chr_16: 633006-942148	Potri.016G016400	885312	886972	+	UDP-glucosyl transferase 71B6	AT3G21780.1	UGT71B6
549	Chr_16: 633006-942148	Potri.016G016500	892272	893926	+	UDP-Glycosyltransferase superfamily protein	AT3G21790.1
550	Chr_16: 633006-942148	Potri.016G016600	895536	896870	+	UDP-Glycosyltransferase superfamily protein	AT3G21790.1
551	Chr_16: 633006-942148	Potri.016G016700	900964	902564	+	UDP-glucosyl transferase 71B1	AT3G21750.1	UGT71B1
552	Chr_16: 633006-942148	Potri.016G016800	904073	905624	+	UDP-Glycosyltransferase superfamily protein	AT3G21760.1	HYR1
553	Chr_16: 633006-942148	Potri.016G016900	908679	910472	+	UDP-glucosyl transferase 71B1	AT3G21750.1	UGT71B1
554	Chr_16: 633006-942148	Potri.016G017000	912415	914169	+	UDP-Glycosyltransferase superfamily protein	AT3G21760.1	HYR1
555	Chr_16: 633006-942148	Potri.016G017100	917445	919039	+	UDP-glucosyl transferase 71B1	AT3G21750.1	UGT71B1
556	Chr_16: 633006-942148	Potri.016G017200	922721	928641	+	UDP-glucosyl transferase 71B1	AT3G21750.1	UGT71B1
557	Chr_16: 633006-942148	Potri.016G017300	932503	934185	+	UDP-glucosyl transferase 71B6	AT3G21780.1	UGT71B6
558	Chr_16: 633006-942148	Potri.016G017400	936901	938337	+	UDP-Glycosyltransferase superfamily protein	AT3G21790.1
559	Chr_16: 633006-942148	Potri.016G017500	940048	943522	-	phosphorylcholine cytidylyltransferase	AT2G32260.1	ATCCT1,CCT1
560	Chr_16: 4224182-4331942	Potri.016G060600	4233832	4235099	+	zinc finger protein 8	AT2G41940.1	ZFP8
561	Chr_16: 4224182-4331942	Potri.016G060700	4244062	4244742	-	Disease resistance-responsive (dirigent-like protein) family protein	AT1G65870.1
562	Chr_16: 4224182-4331942	Potri.016G060800	4248311	4248578	-	Disease resistance-responsive (dirigent-like protein) family protein	AT3G13660.1
563	Chr_16: 4224182-4331942	Potri.016G060900	4262484	4263461	-	Disease resistance-responsive (dirigent-like protein) family protein	AT1G58170.1
564	Chr_16: 4224182-4331942	Potri.016G061000	4266555	4267758	-	Disease resistance-responsive (dirigent-like protein) family protein	AT1G58170.1
565	Chr_16: 4224182-4331942	Potri.016G061100	4272827	4274621	+	Translation protein SH3-like family protein	AT1G57860.1
566	Chr_16: 4224182-4331942	Potri.016G061200	4274784	4274933	+
567	Chr_16: 4224182-4331942	Potri.016G061300	4275375	4276324	+	low-molecular-weight cysteine-rich 8	AT3G61172.1	LCR8
568	Chr_16: 4224182-4331942	Potri.016G061400	4283915	4284457	-
569	Chr_16: 4224182-4331942	Potri.016G061500	4289920	4303269	-	Leucine-rich repeat transmembrane protein kinase	AT1G53440.1
570	Chr_16: 4224182-4331942	Potri.016G061600	4310269	4311084	-	low-molecular-weight cysteine-rich 8	AT3G61172.1	LCR8
571	Chr_16: 4224182-4331942	Potri.016G061700	4314703	4321794	-	DNAse I-like superfamily protein	AT3G58560.1
572	Chr_16: 5216365-5559330	Potri.016G071000	5217865	5223359	+	exocyst subunit exo70 family protein A2	AT5G52340.1	ATEXO70A2,EXO70A2
573	Chr_16: 5216365-5559330	Potri.016G071100	5226381	5227256	+	hydroxyproline-rich glycoprotein family protein	AT3G52460.1
574	Chr_16: 5216365-5559330	Potri.016G071200	5227922	5228743	+	hydroxyproline-rich glycoprotein family protein	AT3G52460.1
575	Chr_16: 5216365-5559330	Potri.016G071300	5231587	5232687	+	S-adenosyl-L-methionine-dependent methyltransferases superfamily protein	AT1G26850.1
576	Chr_16: 5216365-5559330	Potri.016G071400	5235282	5235619	+
577	Chr_16: 5216365-5559330	Potri.016G071500	5244400	5246146	+	Late embryogenesis abundant (LEA) hydroxyproline-rich glycoprotein family	AT3G52470.1
578	Chr_16: 5216365-5559330	Potri.016G071600	5255731	5258615	+	Late embryogenesis abundant (LEA) hydroxyproline-rich glycoprotein family	AT2G35980.1	ATNHL10,NHL10,YLS9
579	Chr_16: 5216365-5559330	Potri.016G071700	5262717	5264076	-		AT3G52480.1
580	Chr_16: 5216365-5559330	Potri.016G071800	5307321	5310967	-	Double Clp-N motif-containing P-loop nucleoside triphosphate hydrolases superfamily protein	AT3G52490.1
581	Chr_16: 5216365-5559330	Potri.016G071900	5345412	5347865	-	Eukaryotic aspartyl protease family protein	AT3G52500.1
582	Chr_16: 5216365-5559330	Potri.016G072000	5380952	5385405	+	Putative lysine decarboxylase family protein	AT5G06300.1
583	Chr_16: 5216365-5559330	Potri.016G072100	5392129	5396021	-	2-cysteine peroxiredoxin B	AT5G06290.1	2-Cys Prx B,2CPB
584	Chr_16: 5216365-5559330	Potri.016G072200	5397885	5399153	+	Mitochondrial transcription termination factor family protein	AT2G36000.1
585	Chr_16: 5216365-5559330	Potri.016G072300	5406508	5412270	+	E2F transcription factor 3	AT2G36010.3	ATE2FA,E2F3
586	Chr_16: 5216365-5559330	Potri.016G072400	5418673	5419670	-
587	Chr_16: 5216365-5559330	Potri.016G072500	5421132	5421629	+		AT5G06280.1
588	Chr_16: 5216365-5559330	Potri.016G072600	5421817	5423870	-	HVA22-like protein J	AT2G36020.1	HVA22J
589	Chr_16: 5216365-5559330	Potri.016G072700	5433680	5439494	+	alpha/beta-Hydrolases superfamily protein	AT3G11620.1
590	Chr_16: 5216365-5559330	Potri.016G072800	5444575	5445689	+	ovate family protein 6	AT3G52525.1	ATOFP6,OFP6
591	Chr_16: 5216365-5559330	Potri.016G072900	5466667	5467504	-	ovate family protein 13	AT5G04820.1	ATOFP13,OFP13
592	Chr_16: 5216365-5559330	Potri.016G073000	5473428	5474597	-	Polynucleotidyl transferase, ribonuclease H-like superfamily protein	AT5G22250.1
593	Chr_16: 5216365-5559330	Potri.016G073100	5480221	5483536	-	ubiquitin E2 variant 1D-4	AT3G52560.1	MMZ4,UEV1D,UEV1D-4
594	Chr_16: 5216365-5559330	Potri.016G073200	5486202	5486477	+	ribosomal protein L24	AT2G36620.1	RPL24A
595	Chr_16: 5216365-5559330	Potri.016G073300	5487593	5488889	+
596	Chr_16: 5216365-5559330	Potri.016G073400	5497104	5498204	-		AT5G06270.1
597	Chr_16: 5216365-5559330	Potri.016G073500	5523869	5527970	-	similar to expressed protein in Arabidopsis thaliana; [ co-ortholog (1of2) of At3g52480, ]	AT5G22280.1
598	Chr_16: 5216365-5559330	Potri.016G073600	5559022	5559258	-
599	Chr_17: 1900346-2033309	Potri.017G021200	1902880	1904182	-	Plant regulator RWP-RK family protein	AT2G43500.1
600	Chr_17: 1900346-2033309	Potri.017G021300	1917752	1919528	-	Cysteine proteinases superfamily protein	AT4G15880.1	ATESD4,ESD4
601	Chr_17: 1900346-2033309	Potri.017G021400	1921971	1923134	-	GRAS family transcription factor family protein	AT2G01570.1	RGA,RGA1
602	Chr_17: 1900346-2033309	Potri.017G021500	1930303	1930686	-
603	Chr_17: 1900346-2033309	Potri.017G021600	1936484	1936981	+
604	Chr_17: 1900346-2033309	Potri.017G021700	1937804	1939174	+	Plant regulator RWP-RK family protein	AT2G43500.1
605	Chr_17: 1900346-2033309	Potri.017G021800	1939626	1947429	-	BED zinc finger ;hAT family dimerisation domain	AT3G42170.1
606	Chr_17: 1900346-2033309	Potri.017G021900	1956178	1956887	-	Plant regulator RWP-RK family protein	AT2G43500.1
607	Chr_17: 1900346-2033309	Potri.017G022000	1960184	1964378	+	Plant regulator RWP-RK family protein	AT3G59580.1
608	Chr_17: 1900346-2033309	Potri.017G022100	1970765	1971287	+
609	Chr_17: 1900346-2033309	Potri.017G022200	1979432	1982461	+	Plant regulator RWP-RK family protein	AT2G43500.1
610	Chr_17: 1900346-2033309	Potri.017G022300	1984817	1986773	+	Plant regulator RWP-RK family protein	AT3G59580.1
611	Chr_17: 1900346-2033309	Potri.017G022400	1989054	1989509	+
612	Chr_17: 1900346-2033309	Potri.017G022500	1991331	2003110	-	BED zinc finger ;hAT family dimerisation domain	AT3G42170.1
613	Chr_17: 1900346-2033309	Potri.017G022600	2004910	2005310	+
614	Chr_17: 1900346-2033309	Potri.017G022700	2011569	2012944	-	Plant regulator RWP-RK family protein	AT2G43500.1
615	Chr_17: 1900346-2033309	Potri.017G022800	2014244	2015310	-	Ypt/Rab-GAP domain of gyp1p superfamily protein	AT2G43490.6
616	Chr_17: 1900346-2033309	Potri.017G022900	2015604	2017336	-	Plant regulator RWP-RK family protein	AT3G59580.1
617	Chr_17: 1900346-2033309	Potri.017G023000	2018159	2018593	-
618	Chr_17: 1900346-2033309	Potri.017G023100	2019254	2019998	-
619	Chr_17: 1900346-2033309	Potri.017G023200	2022848	2028992	+	Ypt/Rab-GAP domain of gyp1p superfamily protein	AT2G43490.4
620	Chr_18: 50120-70716	Potri.018G000600	57919	59832	-	Protein of unknown function (DUF1218)	AT4G31130.1
621	Chr_18: 50120-70716	Potri.018G000700	60785	64193	+	Homeodomain-like superfamily protein	AT3G53440.1
622	Chr_18: 50120-70716	Potri.018G000800	65358	69032	-	DNA binding;DNA-directed RNA polymerases	AT5G23710.1
623	Chr_18:2296264-2354624	Potri.018G029100	2296592	2297459	-	plant natriuretic peptide A	AT2G18660.1	PNP-A
624	Chr_18:2296264-2354624	Potri.018G029200	2301102	2304377	+	Mitochondrial substrate carrier family protein	AT4G32400.1	ATBT1,EMB104,EMB42,SHS1
625	Chr_18:2296264-2354624	Potri.018G029300	2304556	2306837	-	Alba DNA/RNA-binding protein	AT2G34160.1
626	Chr_18:2296264-2354624	Potri.018G029400	2307645	2314750	-	cellulose synthase 1	AT4G32410.1	AtCESA1,CESA1,RSW1
627	Chr_18:2296264-2354624	Potri.018G029500	2319968	2322849	-	Basic-leucine zipper (bZIP) transcription factor family protein	AT5G11260.1	HY5,TED 5
628	Chr_18:2296264-2354624	Potri.018G029600	2326253	2326552	-
629	Chr_18:2296264-2354624	Potri.018G029700	2328419	2329341	-	overexpressor of cationic peroxidase 3	AT5G11270.1	OCP3
630	Chr_18:2296264-2354624	Potri.018G029800	2331534	2333591	+		AT4G31980.1
631	Chr_18:2296264-2354624	Potri.018G029900	2345287	2346896	-	Ran BP2/NZF zinc finger-like superfamily protein	AT3G15680.1
632	Chr_18: 11180589-11303079	Potri.018G084900	11189125	11196840	+	protein serine/threonine phosphatases;protein kinases;catalytics;cAMP-dependent protein kinase regulators;ATP binding;protein serine/threonine phosphatases	AT2G20050.1
633	Chr_18: 11180589-11303079	Potri.018G085000	11200989	11202583	-	RING/U-box superfamily protein	AT4G28890.1
634	Chr_18: 11180589-11303079	Potri.018G085100	11205149	11208993	-	novel interactor of JAZ	AT4G28910.1	NINJA
635	Chr_18: 11180589-11303079	Potri.018G085200	11215004	11217548	+	sugar transporter 14	AT1G77210.1	AtSTP14,STP14
636	Chr_18: 11180589-11303079	Potri.018G085300	11218349	11219146	-	RNA-binding CRS1 / YhbY (CRM) domain-containing protein	AT2G20020.1	ATCAF1,CAF1
637	Chr_18: 11180589-11303079	Potri.018G085400	11219801	11223426	+	Exostosin family protein	AT5G19670.1
638	Chr_18: 11180589-11303079	Potri.018G085500	11225191	11230092	+	Exostosin family protein	AT5G19670.1
639	Chr_18: 11180589-11303079	Potri.018G085600	11230573	11235482	+	alpha/beta-Hydrolases superfamily protein	AT2G44970.1
640	Chr_18: 11180589-11303079	Potri.018G085700	11254815	11255951	+	Integrase-type DNA-binding superfamily protein	AT4G32800.1
641	Chr_18: 11180589-11303079	Potri.018G085800	11279288	11282044	-	Tetratricopeptide repeat (TPR)-like superfamily protein	AT4G02750.1
642	Chr_18: 11180589-11303079	Potri.018G085900	11289715	11293856	+	Protein of unknown function (DUF810)	AT2G20010.2
643	Chr_18: 11180589-11303079	Potri.018G086000	11290221	11305025	-	staurosporin and temperature sensitive 3-like A	AT5G19690.1	STT3A
Segmental homology regions (SHRs) of QTLs

## Sheet: Data S2
SHRs on the Chromosome	LncRNA_id	Class	Locus	Length
Chr01_86480_119859
	>TCONS_00010421	Sense LncRNA	Chr01:101245-104082	853
	>TCONS_00013515	Sense LncRNA	Chr01:104135-108748	967
	>TCONS_00003199	Sense LncRNA	Chr01:118071-124535	2637
	>TCONS_00003200	Sense LncRNA	Chr01:118071-124535	2461
	>TCONS_00003201	Sense LncRNA	Chr01:118071-124535	2553
	>TCONS_00003202	Sense LncRNA	Chr01:118071-124535	1988
	>TCONS_00007952	Sense LncRNA	Chr01:118071-124535	1901
	>TCONS_00007953	Sense LncRNA	Chr01:118071-124535	2485
	>TCONS_00007954	Sense LncRNA	Chr01:118071-124535	2582
	>TCONS_00010422	Sense LncRNA	Chr01:118071-124535	1637
	>TCONS_00010423	Sense LncRNA	Chr01:118071-124535	2627
	>TCONS_00014387	Sense LncRNA	Chr01:118071-124535	1893
	>TCONS_00016558	Sense LncRNA	Chr01:118071-124535	1946
	>TCONS_00022537	Sense LncRNA	Chr01:118071-124535	1384
	>TCONS_00025453	Sense LncRNA	Chr01:118071-124535	2642
	>TCONS_00026935	Sense LncRNA	Chr01:118071-124535	2316
	>TCONS_00026936	Sense LncRNA	Chr01:118071-124535	2471
	>TCONS_00030531	Sense LncRNA	Chr01:118071-124535	1043
	>TCONS_00030532	Sense LncRNA	Chr01:118071-124535	525
Chr03_14542400_14795256
	>TCONS_00056025	Sense LncRNA	Chr03:14552257-14557347	1873
	>TCONS_00056027	Sense LncRNA	Chr03:14552257-14557347	1663
	>TCONS_00057822	Sense LncRNA	Chr03:14552257-14557347	734
	>TCONS_00062115	Sense LncRNA	Chr03:14552257-14557347	2070
	>TCONS_00066407	Sense LncRNA	Chr03:14552257-14557347	540
	>TCONS_00058906	Sense LncRNA	Chr03:14560425-14567107	1272
	>TCONS_00056032	Sense LncRNA	Chr03:14572214-14573503	562
	>TCONS_00067155	Sense LncRNA	Chr03:14605298-14610456	2597
	>TCONS_00069159	Sense LncRNA	Chr03:14605298-14610456	2553
	>TCONS_00069160	Sense LncRNA	Chr03:14605298-14610456	2120
	>TCONS_00063983	Sense LncRNA	Chr03:14620217-14624308	1500
	>TCONS_00056045	Sense LncRNA	Chr03:14764264-14772183	3020
	>TCONS_00057830	Sense LncRNA	Chr03:14764264-14772183	1193
	>TCONS_00060965	Sense LncRNA	Chr03:14764264-14772183	1460
	>TCONS_00062125	Sense LncRNA	Chr03:14764264-14772183	1333
	>TCONS_00064950	Sense LncRNA	Chr03:14764264-14772183	1114
	>TCONS_00065588	Sense LncRNA	Chr03:14764264-14772183	2326
	>TCONS_00065589	Sense LncRNA	Chr03:14764264-14772183	1439
	>TCONS_00067715	Sense LncRNA	Chr03:14764264-14772183	2557
	>TCONS_00067716	Sense LncRNA	Chr03:14764264-14772183	2674
Chr04_10797818_11514961
	>TCONS_00072102	Sense LncRNA	Chr04:10823266-10831200	1760
	>TCONS_00072104	Sense LncRNA	Chr04:10823266-10831200	701
	>TCONS_00073985	Sense LncRNA	Chr04:10823266-10831200	1300
	>TCONS_00077037	Sense LncRNA	Chr04:10823266-10831200	1224
	>TCONS_00077038	Sense LncRNA	Chr04:10823266-10831200	1604
	>TCONS_00078200	Sense LncRNA	Chr04:10823266-10831200	1771
	>TCONS_00078201	Sense LncRNA	Chr04:10823266-10831200	2274
	>TCONS_00080020	Sense LncRNA	Chr04:10823266-10831200	1194
	>TCONS_00072107	Sense LncRNA	Chr04:10982973-10989843	927
	>TCONS_00077040	Sense LncRNA	Chr04:10982973-10989843	1788
	>TCONS_00077041	Sense LncRNA	Chr04:10982973-10989843	1872
	>TCONS_00080023	Sense LncRNA	Chr04:10982973-10989843	596
	>TCONS_00084958	Sense LncRNA	Chr04:10982973-10989843	2166
	>TCONS_00084959	Sense LncRNA	Chr04:10982973-10989843	1529
	>TCONS_00085797	Sense LncRNA	Chr04:10982973-10989843	687
	>TCONS_00080947	Sense LncRNA	Chr04:11035238-11037841	822
Chr04_4001074_4137475
	>TCONS_00078983	Sense LncRNA	Chr04:4088024-4102862	1303
	>TCONS_00079895	Sense LncRNA	Chr04:4088024-4102862	3224
	>TCONS_00080831	Sense LncRNA	Chr04:4088024-4102862	2379
	>TCONS_00082958	Sense LncRNA	Chr04:4088024-4102862	2100
	>TCONS_00082961	Sense LncRNA	Chr04:4088024-4102862	1678
Chr05_1470236_1509885
Chr06_26077629_26520908
	>TCONS_00125016	Sense LncRNA	Chr06:26148626-26155022	1997
	>TCONS_00125018	Sense LncRNA	Chr06:26148626-26155022	1222
	>TCONS_00125633	Sense LncRNA	Chr06:26148626-26155022	1459
	>TCONS_00109088	Sense LncRNA	Chr06:26170291-26177984	1222
	>TCONS_00109089	Sense LncRNA	Chr06:26170291-26177984	1219
	>TCONS_00110932	Sense LncRNA	Chr06:26170291-26177984	770
	>TCONS_00114747	Sense LncRNA	Chr06:26170291-26177984	1324
	>TCONS_00117237	Sense LncRNA	Chr06:26170291-26177984	945
	>TCONS_00117238	Sense LncRNA	Chr06:26170291-26177984	1291
	>TCONS_00118605	Sense LncRNA	Chr06:26170291-26177984	1267
	>TCONS_00125020	Sense LncRNA	Chr06:26170291-26177984	2498
	>TCONS_00125022	Sense LncRNA	Chr06:26170291-26177984	1406
	>TCONS_00125023	Sense LncRNA	Chr06:26170291-26177984	786
	>TCONS_00125024	Sense LncRNA	Chr06:26170291-26177984	858
	>TCONS_00118608	Sense LncRNA	Chr06:26241184-26246420	1773
	>TCONS_00122395	Sense LncRNA	Chr06:26241184-26246420	658
	>TCONS_00112205	Sense LncRNA	Chr06:26277186-26282151	418
	>TCONS_00123074	Sense LncRNA	Chr06:26277186-26282151	1177
	>TCONS_00109097	Sense LncRNA	Chr06:26298860-26313477	928
	>TCONS_00112210	Sense LncRNA	Chr06:26298860-26313477	945
	>TCONS_00118610	Sense LncRNA	Chr06:26298860-26313477	1520
	>TCONS_00119721	Sense LncRNA	Chr06:26298860-26313477	1709
	>TCONS_00120477	Sense LncRNA	Chr06:26298860-26313477	1228
	>TCONS_00122397	Sense LncRNA	Chr06:26298860-26313477	1089
	>TCONS_00122398	Sense LncRNA	Chr06:26298860-26313477	1010
	>TCONS_00117242	Sense LncRNA	Chr06:26316141-26320095	1125
	>TCONS_00109103	Sense LncRNA	Chr06:26353403-26399930	1662
	>TCONS_00110940	Sense LncRNA	Chr06:26353403-26399930	380
	>TCONS_00113581	Sense LncRNA	Chr06:26353403-26399930	783
	>TCONS_00114754	Sense LncRNA	Chr06:26353403-26399930	1714
	>TCONS_00120480	Sense LncRNA	Chr06:26353403-26399930	1659
	>TCONS_00120481	Sense LncRNA	Chr06:26353403-26399930	1622
	>TCONS_00120482	Sense LncRNA	Chr06:26353403-26399930	472
	>TCONS_00122399	Sense LncRNA	Chr06:26353403-26399930	236
	>TCONS_00125037	Sense LncRNA	Chr06:26353403-26399930	459
	>TCONS_00118611	Sense LncRNA	Chr06:26430821-26431459	525
	>TCONS_00125039	Sense LncRNA	Chr06:26479989-26482739	490
Chr08_5702217_5993001
	>TCONS_00148796	Sense LncRNA	Chr08:5694221-5700147	1742
	>TCONS_00152318	Sense LncRNA	Chr08:5694221-5700147	1978
	>TCONS_00152319	Sense LncRNA	Chr08:5694221-5700147	1698
	>TCONS_00143955	Sense LncRNA	Chr08:5729455-5732940	294
	>TCONS_00147138	Sense LncRNA	Chr08:5729455-5732940	1034
	>TCONS_00147139	Sense LncRNA	Chr08:5729455-5732940	796
	>TCONS_00148797	Sense LncRNA	Chr08:5729455-5732940	492
	>TCONS_00150927	Sense LncRNA	Chr08:5759265-5762965	624
	>TCONS_00141872	Sense LncRNA	Chr08:5767365-5769452	595
	>TCONS_00142944	Sense LncRNA	Chr08:5774593-5776449	572
	>TCONS_00145142	Sense LncRNA	Chr08:5785758-5787974	447
	>TCONS_00138592	Sense LncRNA	Chr08:5789144-5790146	455
	>TCONS_00138596	Sense LncRNA	Chr08:5833001-5839706	693
	>TCONS_00143958	Sense LncRNA	Chr08:5833001-5839706	491
	>TCONS_00153138	Sense LncRNA	Chr08:5833001-5839706	1054
	>TCONS_00142947	Sense LncRNA	Chr08:5846746-5848709	366
	>TCONS_00148131	Sense LncRNA	Chr08:5846746-5848709	1102
	>TCONS_00152331	Sense LncRNA	Chr08:5846746-5848709	1435
	>TCONS_00138602	Sense LncRNA	Chr08:5892460-5896816	1442
	>TCONS_00138604	Sense LncRNA	Chr08:5892460-5896816	903
	>TCONS_00141880	Sense LncRNA	Chr08:5892460-5896816	1083
	>TCONS_00142948	Sense LncRNA	Chr08:5892460-5896816	1200
	>TCONS_00148134	Sense LncRNA	Chr08:5892460-5896816	1173
	>TCONS_00150296	Sense LncRNA	Chr08:5892460-5896816	1095
	>TCONS_00146143	Sense LncRNA	Chr08:5935916-5939257	2575
	>TCONS_00138608	Sense LncRNA	Chr08:5953011-5955036	302
	>TCONS_00140685	Sense LncRNA	Chr08:5986184-5991740	1303
	>TCONS_00140686	Sense LncRNA	Chr08:5986184-5991740	1588
	>TCONS_00143960	Sense LncRNA	Chr08:5986184-5991740	1285
	>TCONS_00143961	Sense LncRNA	Chr08:5986184-5991740	1317
	>TCONS_00143962	Sense LncRNA	Chr08:5986184-5991740	1929
	>TCONS_00150932	Sense LncRNA	Chr08:5986184-5991740	1430
	>TCONS_00152333	Sense LncRNA	Chr08:5986184-5991740	1474
Chr08_7131518_7798322
	>TCONS_00145208	Sense LncRNA	Chr08:7225869-7229446	732
	>TCONS_00141932	Sense LncRNA	Chr08:7287670-7299175	1897
	>TCONS_00138008	Sense LncRNA	Chr08:729969-736199	658
	>TCONS_00144889	Sense LncRNA	Chr08:729969-736199	545
	>TCONS_00146931	Sense LncRNA	Chr08:729969-736199	938
	>TCONS_00138756	Sense LncRNA	Chr08:7341761-7350360	2452
	>TCONS_00152407	Sense LncRNA	Chr08:7341761-7350360	4146
	>TCONS_00138764	Sense LncRNA	Chr08:7400500-7401964	663
	>TCONS_00138765	Sense LncRNA	Chr08:7400500-7401964	640
	>TCONS_00138775	Intergenic LncRNA	Chr08:7448736-7451108	631
	>TCONS_00145214	Sense LncRNA	Chr08:7464349-7466747	819
	TCONS_10058756	Sense LncRNA	Chr08:7477224-7478294	567
	>TCONS_00138782	Sense LncRNA	Chr08:7492566-7497568	745
	>TCONS_00140757	Sense LncRNA	Chr08:7492566-7497568	1558
	>TCONS_00143005	Sense LncRNA	Chr08:7492566-7497568	943
	>TCONS_00144015	Sense LncRNA	Chr08:7492566-7497568	780
	>TCONS_00147200	Sense LncRNA	Chr08:7492566-7497568	2473
	>TCONS_00147201	Sense LncRNA	Chr08:7492566-7497568	2101
	>TCONS_00148826	Sense LncRNA	Chr08:7492566-7497568	2241
	>TCONS_00150331	Sense LncRNA	Chr08:7492566-7497568	2434
	>TCONS_00138784	Sense LncRNA	Chr08:7561026-7565273	925
	>TCONS_00145215	Sense LncRNA	Chr08:7561026-7565273	705
	>TCONS_00152413	Sense LncRNA	Chr08:7561026-7565273	763
	>TCONS_00152414	Sense LncRNA	Chr08:7561026-7565273	781
	>TCONS_00144017	Sense LncRNA	Chr08:7583884-7588401	636
	>TCONS_00152415	Sense LncRNA	Chr08:7583884-7588401	254
	>TCONS_00153163	Sense LncRNA	Chr08:7638550-7645446	1031
	>TCONS_00145220	Sense LncRNA	Chr08:7648836-7652556	1359
	>TCONS_00148173	Sense LncRNA	Chr08:7648836-7652556	1394
	>TCONS_00140761	Sense LncRNA	Chr08:7666038-7672951	330
	>TCONS_00148830	Sense LncRNA	Chr08:7666038-7672951	1011
	>TCONS_00140766	Sense LncRNA	Chr08:7679538-7688855	1463
	>TCONS_00143007	Sense LncRNA	Chr08:7679538-7688855	2647
	>TCONS_00143010	Sense LncRNA	Chr08:7679538-7688855	2581
	>TCONS_00145225	Sense LncRNA	Chr08:7679538-7688855	3279
	>TCONS_00145226	Sense LncRNA	Chr08:7679538-7688855	4770
	>TCONS_00147212	Sense LncRNA	Chr08:7679538-7688855	3858
	>TCONS_00148180	Sense LncRNA	Chr08:7679538-7688855	2581
	>TCONS_00148181	Sense LncRNA	Chr08:7679538-7688855	2689
	>TCONS_00149581	Sense LncRNA	Chr08:7679538-7688855	387
	>TCONS_00150340	Sense LncRNA	Chr08:7679538-7688855	1980
	>TCONS_00153166	Sense LncRNA	Chr08:7679538-7688855	2267
	>TCONS_00138806	Sense LncRNA	Chr08:7694894-7696506	719
	>TCONS_00138807	Sense LncRNA	Chr08:7694894-7696506	715
	>TCONS_00145228	Sense LncRNA	Chr08:7694894-7696506	469
	>TCONS_00145229	Sense LncRNA	Chr08:7694894-7696506	595
	>TCONS_00138810	Sense LncRNA	Chr08:7697168-7701958	2263
	>TCONS_00138813	Sense LncRNA	Chr08:7697168-7701958	913
	>TCONS_00138814	Sense LncRNA	Chr08:7697168-7701958	700
	>TCONS_00140770	Sense LncRNA	Chr08:7697168-7701958	2186
	>TCONS_00141954	Sense LncRNA	Chr08:7697168-7701958	2014
	>TCONS_00143014	Sense LncRNA	Chr08:7697168-7701958	1573
	>TCONS_00143015	Sense LncRNA	Chr08:7697168-7701958	2411
	>TCONS_00143016	Sense LncRNA	Chr08:7697168-7701958	2524
	>TCONS_00143017	Sense LncRNA	Chr08:7697168-7701958	2436
	>TCONS_00144023	Sense LncRNA	Chr08:7697168-7701958	2217
	>TCONS_00144024	Sense LncRNA	Chr08:7697168-7701958	2226
	>TCONS_00144026	Sense LncRNA	Chr08:7697168-7701958	522
	>TCONS_00145231	Sense LncRNA	Chr08:7697168-7701958	2829
	>TCONS_00147213	Sense LncRNA	Chr08:7697168-7701958	2758
	>TCONS_00150342	Sense LncRNA	Chr08:7697168-7701958	1467
	>TCONS_00153167	Sense LncRNA	Chr08:7697168-7701958	1026
	>TCONS_00138816	Sense LncRNA	Chr08:7710604-7713157	682
	>TCONS_00145234	Sense LncRNA	Chr08:7710604-7713157	904
	>TCONS_00153168	Sense LncRNA	Chr08:7710604-7713157	1097
	>TCONS_00138821	Sense LncRNA	Chr08:7715517-7720169	835
	>TCONS_00138823	Sense LncRNA	Chr08:7715517-7720169	466
	>TCONS_00138824	Sense LncRNA	Chr08:7715517-7720169	512
	>TCONS_00145235	Sense LncRNA	Chr08:7715517-7720169	790
	>TCONS_00147214	Sense LncRNA	Chr08:7715517-7720169	758
	>TCONS_00148184	Sense LncRNA	Chr08:7715517-7720169	1378
	>TCONS_00148834	Sense LncRNA	Chr08:7715517-7720169	617
	>TCONS_00150344	Sense LncRNA	Chr08:7715517-7720169	746
Chr08_7740536_7953279
	>TCONS_00140775	Sense LncRNA	Chr08:7850667-7853905	459
	>TCONS_00150348	Sense LncRNA	Chr08:7850667-7853905	433
	>TCONS_00148186	Sense LncRNA	Chr08:7863803-7865730	1153
	>TCONS_00152432	Sense LncRNA	Chr08:7894097-7899442	483
	>TCONS_00138842	Sense LncRNA	Chr08:7940901-7946601	326
	>TCONS_00145240	Sense LncRNA	Chr08:7940901-7946601	537
	>TCONS_00138845	Sense LncRNA	Chr08:7947924-7948363	349
Chr09_1919811_2107646
	>TCONS_00154573	Sense LncRNA	Chr09:2053820-2061727	1703
	>TCONS_00154574	Sense LncRNA	Chr09:2053820-2061727	1488
	>TCONS_00157154	Sense LncRNA	Chr09:2053820-2061727	1365
	>TCONS_00158616	Sense LncRNA	Chr09:2053820-2061727	634
	>TCONS_00159390	Sense LncRNA	Chr09:2053820-2061727	1289
	>TCONS_00159393	Sense LncRNA	Chr09:2053820-2061727	2312
	>TCONS_00160823	Sense LncRNA	Chr09:2053820-2061727	2064
	>TCONS_00165135	Sense LncRNA	Chr09:2053820-2061727	1222
	>TCONS_00154583	Sense LncRNA	Chr09:2106935-2109089	569
	>TCONS_00159395	Sense LncRNA	Chr09:2106935-2109089	494
Chr09_620905_669640
	>TCONS_00154515	Sense LncRNA	Chr09:631832-640613	2480
	>TCONS_00154518	Sense LncRNA	Chr09:631832-640613	1017
	>TCONS_00156250	Sense LncRNA	Chr09:631832-640613	957
	>TCONS_00160804	Sense LncRNA	Chr09:631832-640613	2569
	>TCONS_00161545	Sense LncRNA	Chr09:631832-640613	2018
	>TCONS_00161546	Sense LncRNA	Chr09:631832-640613	999
	>TCONS_00163175	Sense LncRNA	Chr09:631832-640613	1205
	>TCONS_00163610	Sense LncRNA	Chr09:631832-640613	1441
	>TCONS_00163612	Sense LncRNA	Chr09:631832-640613	754
	>TCONS_00165123	Sense LncRNA	Chr09:631832-640613	1280
	>TCONS_00165124	Sense LncRNA	Chr09:631832-640613	919
	>TCONS_00162601	Sense LncRNA	Chr09:656220-659443	356
	>TCONS_00163177	Sense LncRNA	Chr09:656220-659443	524
Chr12_4381256_4914204
	>TCONS_00199270	Sense LncRNA	Chr12:4417272-4433668	391
	>TCONS_00197128	Sense LncRNA	Chr12:4507496-4519924	1647
	>TCONS_00198287	Sense LncRNA	Chr12:4507496-4519924	1015
	>TCONS_00198982	Sense LncRNA	Chr12:4507496-4519924	755
	>TCONS_00199604	Sense LncRNA	Chr12:4507496-4519924	910
	>TCONS_00200091	Sense LncRNA	Chr12:4507496-4519924	610
	>TCONS_00201239	Sense LncRNA	Chr12:4507496-4519924	1750
	>TCONS_00201815	Sense LncRNA	Chr12:4507496-4519924	2034
	>TCONS_00201816	Sense LncRNA	Chr12:4507496-4519924	1877
	>TCONS_00202417	Sense LncRNA	Chr12:4507496-4519924	3208
	>TCONS_00203216	Sense LncRNA	Chr12:4507496-4519924	1001
	>TCONS_00203598	Sense LncRNA	Chr12:4507496-4519924	1150
	>TCONS_00203599	Sense LncRNA	Chr12:4507496-4519924	605
	>TCONS_00204783	Sense LncRNA	Chr12:4507496-4519924	620
	>TCONS_00202421	Sense LncRNA	Chr12:4840225-4844986	479
	>TCONS_00202422	Sense LncRNA	Chr12:4840225-4844986	1602
	>TCONS_00204788	Sense LncRNA	Chr12:4840225-4844986	2000
	>TCONS_00203219	Sense LncRNA	Chr12:4677037-4680962	1810
Chr13_2261539_2338120
	>TCONS_00205610	Sense LncRNA	Chr13:2299366-2301662	1051
	>TCONS_00209127	Sense LncRNA	Chr13:2307090-2316376	948
	>TCONS_00211231	Sense LncRNA	Chr13:2307090-2316376	1011
	>TCONS_00213670	Sense LncRNA	Chr13:2307090-2316376	1201
	>TCONS_00214180	Sense LncRNA	Chr13:2307090-2316376	2603
	>TCONS_00214653	Sense LncRNA	Chr13:2307090-2316376	2499
	>TCONS_00214655	Sense LncRNA	Chr13:2307090-2316376	1201
	>TCONS_00215037	Sense LncRNA	Chr13:2307090-2316376	978
	>TCONS_00206819	Sense LncRNA	Chr13:2330534-2356583	2479
	>TCONS_00206820	Sense LncRNA	Chr13:2330534-2356583	2629
	>TCONS_00208299	Sense LncRNA	Chr13:2330534-2356583	1088
	>TCONS_00208300	Sense LncRNA	Chr13:2330534-2356583	1093
	>TCONS_00210488	Sense LncRNA	Chr13:2330534-2356583	1599
	>TCONS_00213201	Sense LncRNA	Chr13:2330534-2356583	2423
	>TCONS_00215041	Sense LncRNA	Chr13:2330534-2356583	4795
	>TCONS_00215901	Sense LncRNA	Chr13:2330534-2356583	2000
Chr13_4903013_5429884
	>TCONS_00206986	Intergenic LncRNA	Chr13:4936565-4937363	664
	>TCONS_00210527	Sense LncRNA	Chr13:4967814-4973315	1295
	>TCONS_00210528	Sense LncRNA	Chr13:4967814-4973315	1235
	>TCONS_00211309	Sense LncRNA	Chr13:4967814-4973315	1265
	>TCONS_00214690	Sense LncRNA	Chr13:4967814-4973315	867
	>TCONS_00206994	Sense LncRNA	Chr13:5012419-5015501	886
	>TCONS_00209887	Sense LncRNA	Chr13:5012419-5015501	666
	>TCONS_00209888	Sense LncRNA	Chr13:5012419-5015501	745
	>TCONS_00210529	Sense LncRNA	Chr13:5012419-5015501	849
	>TCONS_00211312	Sense LncRNA	Chr13:5012419-5015501	704
	>TCONS_00212616	Sense LncRNA	Chr13:5012419-5015501	915
	>TCONS_00214693	Sense LncRNA	Chr13:5012419-5015501	779
	>TCONS_00209187	Sense LncRNA	Chr13:5040321-5057590	1711
	>TCONS_00209188	Sense LncRNA	Chr13:5040321-5057590	661
	>TCONS_00213254	Sense LncRNA	Chr13:5040321-5057590	457
	>TCONS_00213698	Sense LncRNA	Chr13:5040321-5057590	736
	>TCONS_00207009	Sense LncRNA	Chr13:5097131-5121581	1011
	>TCONS_00207010	Sense LncRNA	Chr13:5097131-5121581	529
	>TCONS_00207011	Sense LncRNA	Chr13:5097131-5121581	1364
	>TCONS_00205831	Intergenic LncRNA	Chr13:5123054-5123663	443
Chr13_6373536_6506478
	>TCONS_00211334	Sense LncRNA	Chr13:6467230-6468643	548
Chr13_7882540_8124937
	>TCONS_00209576	Sense LncRNA	Chr13:7927774-7934747	1068
	>TCONS_00213716	Sense LncRNA	Chr13:8043953-8048950	1096
Chr14_1715403_1745476
	>TCONS_00218153	Sense LncRNA	Chr14:1707966-1716467	3462
	>TCONS_00221168	Sense LncRNA	Chr14:1707966-1716467	1730
	>TCONS_00222993	Sense LncRNA	Chr14:1707966-1716467	1404
	>TCONS_00230169	Sense LncRNA	Chr14:1707966-1716467	944
	>TCONS_00230170	Sense LncRNA	Chr14:1707966-1716467	2232
	>TCONS_00218155	Sense LncRNA	Chr14:1718691-1737253	650
	>TCONS_00221170	Sense LncRNA	Chr14:1718691-1737253	351
	>TCONS_00230172	Sense LncRNA	Chr14:1718691-1737253	672
	>TCONS_00222082	Sense LncRNA	Chr14:1737817-1740817	1645
	>TCONS_00225741	Sense LncRNA	Chr14:1737817-1740817	796
	>TCONS_00229076	Sense LncRNA	Chr14:1737817-1740817	1606
Chr14_9323898_9451922
	>TCONS_00218882	Sense LncRNA	Chr14:9384869-9434244	862
Chr14_9963149_10036387
	>TCONS_00223224	Sense LncRNA	Chr14:9964844-9967321	554
	>TCONS_00223225	Sense LncRNA	Chr14:9964844-9967321	679
	>TCONS_00227400	Sense LncRNA	Chr14:9964844-9967321	543
	>TCONS_00230552	Sense LncRNA	Chr14:9964844-9967321	865
	>TCONS_00218927	Sense LncRNA	Chr14:9969123-9975522	424
	>TCONS_00221425	Sense LncRNA	Chr14:9969123-9975522	946
	>TCONS_00226816	Sense LncRNA	Chr14:9969123-9975522	1756
	>TCONS_00228740	Sense LncRNA	Chr14:9969123-9975522	1121
	>TCONS_00221427	Sense LncRNA	Chr14:9985501-9998732	808
	>TCONS_00221428	Sense LncRNA	Chr14:9985501-9998732	1146
	>TCONS_00221429	Sense LncRNA	Chr14:9985501-9998732	2669
	>TCONS_00226819	Sense LncRNA	Chr14:9985501-9998732	699
	>TCONS_00226820	Sense LncRNA	Chr14:9985501-9998732	2051
	>TCONS_00231198	Sense LncRNA	Chr14:9985501-9998732	1583
	>TCONS_00231199	Sense LncRNA	Chr14:9985501-9998732	1705
	>TCONS_00239531	Sense LncRNA	Chr14:10032924-10067394	211
Chr15_5116323_5198209
	>TCONS_00232674	Sense LncRNA	Chr15:5145617-5149996	625
	>TCONS_00239704	Sense LncRNA	Chr15:5145617-5149996	682
	>TCONS_00232676	Sense LncRNA	Chr15:5186370-5190690	676
	>TCONS_00238736	Sense LncRNA	Chr15:5186370-5190690	809
	>TCONS_00232678	Sense LncRNA	Chr15:5195794-5201603	972
	>TCONS_00232679	Sense LncRNA	Chr15:5195794-5201603	873
	>TCONS_00233880	Sense LncRNA	Chr15:5195794-5201603	475
	>TCONS_00234634	Sense LncRNA	Chr15:5195794-5201603	636
	>TCONS_00236521	Sense LncRNA	Chr15:5195794-5201603	882
	>TCONS_00236522	Sense LncRNA	Chr15:5195794-5201603	569
	>TCONS_00237696	Sense LncRNA	Chr15:5195794-5201603	1404
	>TCONS_00238737	Sense LncRNA	Chr15:5195794-5201603	843
Chr15_9424198_9839723
	>TCONS_00241081	Sense LncRNA	Chr15:9428447-9431128	2072
	>TCONS_00231830	Intergenic LncRNA	Chr15:9470196-9473225	1090
	>TCONS_00234700	Sense LncRNA	Chr15:9492559-9498202	1219
	>TCONS_00234701	Sense LncRNA	Chr15:9492559-9498202	1469
	>TCONS_00238778	Sense LncRNA	Chr15:9492559-9498202	1415
	>TCONS_00238779	Sense LncRNA	Chr15:9492559-9498202	1173
	>TCONS_00241085	Sense LncRNA	Chr15:9492559-9498202	1209
	>TCONS_00237121	Sense LncRNA	Chr15:9619744-9622467	419
	>TCONS_00232846	Sense LncRNA	Chr15:9673012-9674216	489
	>TCONS_00232847	Sense LncRNA	Chr15:9673012-9674216	881
	>TCONS_00239731	Sense LncRNA	Chr15:9673012-9674216	576
	>TCONS_00233941	Sense LncRNA	Chr15:9685894-9692147	2178
	>TCONS_00237122	Sense LncRNA	Chr15:9685894-9692147	1386
	>TCONS_00241088	Sense LncRNA	Chr15:9685894-9692147	1071
	>TCONS_00241089	Sense LncRNA	Chr15:9685894-9692147	1431
	>TCONS_00241090	Sense LncRNA	Chr15:9685894-9692147	1138
	>TCONS_00241091	Sense LncRNA	Chr15:9749817-9756056	832
	>TCONS_00232851	Sense LncRNA	Chr15:9775763-9777679	1192
	>TCONS_00237748	Sense LncRNA	Chr15:9775763-9777679	359
	>TCONS_00238106	Sense LncRNA	Chr15:9790522-9795508	362
	>TCONS_00233947	Sense LncRNA	Chr15:9844629-9851305	3268
	>TCONS_00237750	Sense LncRNA	Chr15:9844629-9851305	2429
	>TCONS_00237751	Sense LncRNA	Chr15:9844629-9851305	2432
	>TCONS_00238388	Sense LncRNA	Chr15:9844629-9851305	2669
	>TCONS_00238389	Sense LncRNA	Chr15:9844629-9851305	2709
	>TCONS_00241093	Sense LncRNA	Chr15:9844629-9851305	3311
Chr16_4214203_4341963
	>TCONS_00243979	Sense LncRNA	Chr16:4289978-4303244	282
	>TCONS_00247524	Sense LncRNA	Chr16:4289978-4303244	2327
	>TCONS_00247526	Sense LncRNA	Chr16:4289978-4303244	812
	>TCONS_00250582	Sense LncRNA	Chr16:4289978-4303244	1685
	>TCONS_00250583	Sense LncRNA	Chr16:4289978-4303244	1900
	>TCONS_00248510	Sense LncRNA	Chr16:4314654-4321792	491
	>TCONS_00250585	Sense LncRNA	Chr16:4314654-4321792	818
	>TCONS_00243981	Sense LncRNA	Chr16:4340191-4345339	1018
	>TCONS_00244625	Sense LncRNA	Chr16:4340191-4345339	1116
	>TCONS_00245747	Sense LncRNA	Chr16:4340191-4345339	663
	>TCONS_00247528	Sense LncRNA	Chr16:4340191-4345339	1979
	>TCONS_00250587	Sense LncRNA	Chr16:4340191-4345339	1521
	>TCONS_00251104	Sense LncRNA	Chr16:4340191-4345339	288
Chr16_5206397_5569362
	>TCONS_00246922	Sense LncRNA	Chr16:5204827-5207713	1456
	>TCONS_00248532	Sense LncRNA	Chr16:5204827-5207713	1045
	>TCONS_00244004	Sense LncRNA	Chr16:5212513-5214873	546
	>TCONS_00248533	Sense LncRNA	Chr16:5212513-5214873	952
	>TCONS_00250618	Sense LncRNA	Chr16:5212513-5214873	1097
	>TCONS_00242995	Sense LncRNA	Chr16:5421157-5424687	999
	>TCONS_00248153	Sense LncRNA	Chr16:5421157-5424687	1335
	>TCONS_00248999	Sense LncRNA	Chr16:5421157-5424687	873
	>TCONS_00250623	Sense LncRNA	Chr16:5421157-5424687	1589
	>TCONS_00250624	Sense LncRNA	Chr16:5421157-5424687	1347
	>TCONS_00244008	Sense LncRNA	Chr16:5523924-5527937	280
Chr16_622836_952078
	>TCONS_00243859	Sense LncRNA	Chr16:725944-730949	1170
	>TCONS_00250407	Sense LncRNA	Chr16:725944-730949	1510
	>TCONS_00244523	Sense LncRNA	Chr16:748063-751281	1516
	>TCONS_00246304	Sense LncRNA	Chr16:748063-751281	1611
	>TCONS_00249379	Sense LncRNA	Chr16:748063-751281	1304
	>TCONS_00242672	Sense LncRNA	Chr16:776638-790222	426
	>TCONS_00248052	Sense LncRNA	Chr16:776638-790222	308
	>TCONS_00248055	Sense LncRNA	Chr16:776638-790222	614
	>TCONS_00248056	Sense LncRNA	Chr16:776638-790222	386
	>TCONS_00248896	Sense LncRNA	Chr16:776638-790222	214
	>TCONS_00249381	Sense LncRNA	Chr16:815694-816785	780
	>TCONS_00242653	Sense LncRNA	Chr16:558836-664565	959
	>TCONS_00242654	Sense LncRNA	Chr16:558836-664565	975
	>TCONS_00242657	Sense LncRNA	Chr16:558836-664565	246
	>TCONS_00242661	Sense LncRNA	Chr16:558836-664565	339
	>TCONS_00245674	Sense LncRNA	Chr16:558836-664565	668
	>TCONS_00245676	Sense LncRNA	Chr16:558836-664565	919
	>TCONS_00246834	Intergenic LncRNA	Chr16:558836-664565	650
	>TCONS_00247405	Sense LncRNA	Chr16:558836-664565	813
	>TCONS_00247408	Sense LncRNA	Chr16:558836-664565	243
	>TCONS_00248040	Sense LncRNA	Chr16:558836-664565	552
	>TCONS_00248893	Sense LncRNA	Chr16:558836-664565	311
	>TCONS_00249372	Sense LncRNA	Chr16:558836-664565	228
	>TCONS_00250402	Sense LncRNA	Chr16:558836-664565	886
Chr17_1890398_2043361
	>TCONS_00252367	Sense LncRNA	Chr17:1937807-2005366	485
	>TCONS_00252373	Sense LncRNA	Chr17:1937807-2005366	410
	>TCONS_00252374	Sense LncRNA	Chr17:1937807-2005366	228
	>TCONS_00256199	Sense LncRNA	Chr17:1937807-2005366	323
	>TCONS_00256202	Sense LncRNA	Chr17:1937807-2005366	587
	>TCONS_00258146	Sense LncRNA	Chr17:1937807-2005366	1486
	>TCONS_00258148	Sense LncRNA	Chr17:1937807-2005366	538
	>TCONS_00252384	Sense LncRNA	Chr17:2011735-2012755	929
Chr18_11170585_11313075
	>TCONS_00265126	Sense LncRNA	Chr18:11171379-11175748	673
	>TCONS_00271337	Sense LncRNA	Chr18:11230536-11235438	848
	>TCONS_00263105	Sense LncRNA	Chr18:11295043-11307677	2492
	>TCONS_00265129	Sense LncRNA	Chr18:11295043-11307677	2396
	>TCONS_00268414	Sense LncRNA	Chr18:11295043-11307677	2726
	>TCONS_00269556	Sense LncRNA	Chr18:11295043-11307677	1571
	>TCONS_00269558	Sense LncRNA	Chr18:11295043-11307677	1034
Chr18_2286241_2364601
	>TCONS_00271718	Sense LncRNA	Chr18:2304592-2306700	1051
	>TCONS_00262705	Sense LncRNA	Chr18:2319974-2322714	238
	>TCONS_00267045	Sense LncRNA	Chr18:2319974-2322714	885
	>TCONS_00265654	Sense LncRNA	Chr18:2367830-2373121	1081
	>TCONS_00267046	Sense LncRNA	Chr18:2367830-2373121	1970
	>TCONS_00267047	Sense LncRNA	Chr18:2367830-2373121	1499
Chr18_40128_80724
	>TCONS_00262488	Sense LncRNA	Chr18:76783-80573	672
	>TCONS_00264077	Sense LncRNA	Chr18:76783-80573	916
	>TCONS_00265593	Sense LncRNA	Chr18:76783-80573	427
	>TCONS_00266275	Sense LncRNA	Chr18:76783-80573	488
	>TCONS_00268932	Sense LncRNA	Chr18:76783-80573	1295
Segmental homology regions (SHRs) of QTLs

## Sheet: Data S3
SHRs on the Chromosome	Code	Orientation	Abundance	Sequence	sRNA length	# Genomic Hits	Hairpin Length	Hairpin % G/C content	Minimum Free Energy	Adjusted MFE	Randfold p-value	miRNA*	Hairpin Sequence
chr_04:11052556-11052605	Pto-microRNA579	-	5	AGCTGCAGATCTGACGTACTGGG	23	1	50	54	-14.6	-29.2	0.089109	NO	CCAAAACTCAAGGTCTTGGAGCGGGCAAAGCTGCAGATCTGACGTACTGG
chr_04:11304138-11304259	MIR7815	-		CUCUUCAAAUAAAUCGUGGGA	21		122						GCAACUAAACCAAGACUAUCCCACGAUUUAUUUGAAGAGCAAUAGCCAUUUGUACAGCUCACUUGUCAAAAAUGGCUAUUGCUCUUCAAAUAAAUCGUGGGAUAGUCCAGCUCACUUGUCAA
chr_04:11401783-11401861	Pto-microRNA581	+	5	GAAGGATGGGCGGTCATACA	20	1	79	44.3038	-22.5	-28.481	0.089109	NO	TGTATATATGTTCATTTGGCGAGGGGTGATAATGAAAACATATTCCCAGCTGCCATCTCGAAGGATGGGCGGTCATACA
chr_05:1501308-1501530	MIR6438b	+		UUGUACACAGAAUAGGUGAAAU	22		223						CUUGGUUACUGAUAUUAUUUUGAACCGUCAUGUCAAUUAUUGGUUAUAUAUCGACUGAAAAUGAAAGCUAUUUCACUAUUCUGUGCACACAAUGCUUGAAACAUUAAUCAUGGUUUUUGAAAGUAUUGGAGCAUUGUACACAGAAUAGGUGAAAUAACUUUCAUUUUCAUUCGAUACGCAACUAAAAUUGUAAAUAUAGUUCAGUCUCAUCUUGGAAGCCAAG
chr_08:5937733-5937601	Pto-microRNA1046	-	5	CTTACGCAATGCTTGGCCAGAA	22	1	133	43.609	-43.46	-32.6767	0.019802	NO	TTGAGATTCCAGTAATAGAAGATGGTCCAAATCATGCACTGGCTAAGTTTGCTGGTTGCATGCAATTGGGTGATACTTACGCAATGCTTGGCCAGAATGAGAATTCAACACTGTGCTATTCAGCTGGTCTCGA
chr_08:5950625-5950736	Pto-microRNA1047	+	19	GGGATTCGATGGAACAGTCA	20	1	112	41.0714	-35.44	-31.6429	0.009901	NO	GGGCATCTTTTTATTAGCTTTCCTGGCCAGGGATTCGATGGAACAGTCATGACAGTTTTTTATGCCACTGCTCCTTTTGAATCCTACAAAAAGCTGATGTTATCAATTGCTC
chr_08:7431441-7431557	Pto-microRNA1052	-	9	TCCAGCTCGTAGGACCTTGCC	21	1	117	43.5897	-30.54	-26.1026	0.089109	NO	GCAACTGGGTTTTGAGAAAATAGGAAGTCCAGCTCGTAGGACCTTGCCATTCTCACATCAGGTGCAGTTAGGTTCTGCAGTTAATTTATTTCCCTTCCAATTTTCCTTGACTGATGC
chr_08:7658055-7658108	Pto-microRNA1053	+	6	AACATCGGGCTGGCTCTTGA	20	1	54	51.8519	-15.7	-29.0741	0.069307	NO	CAAGGCTGGTGCTGAAGTTTGTATGGATGGAGAAGAACATCGGGCTGGCTCTTG
chr_08:7725278-7725412	Pto-microRNA1054	-	5	GATTATGATGTTTTCGTGAGTC	22	1	135	40.7407	-35.21	-26.0815	0.059406	NO	Supplementary Note 1
chr_08:7897550-7897626	Pto-microRNA1055	-	5	AACAAATCTCTCCCTCTCACCCC	23	1	77	49.3506	-28.9	-37.5325	0.009901	NO	GGTCCGAGGGAAAGTTTTGTTGAACAAGTCCCGGTACATGGATCAGACACTTGCTCAACAAATCTCTCCCTCTCACC
chr_09:2053100-2053170	Pto-microRNA1140	+	9	TCGGAGCAGGGACTAGTGAGA	21	1	71	45.0704	-22.7	-31.9718	0.029703	NO	TGAGTACTCAACTGGTCGTCTTCTTCGAGATGCAAAACTATATGAGATCGGAGCAGGGACTAGTGAGATCA
chr_12:4438435-4438524	Pto-microRNA1463	-	5	AATGTGGGATGCCAAGAACATGA	23	7	90	50	-28.5	-31.6667	0.039604	NO	GAGGATCACAGCAGTACCTTTCTATCACTGTCCCTGAGCTGACCCAACAAATGTGGGATGCCAAGAACATGATGTGTGCAGCTGATCCTC
chr_12:4574362-4574291	Pto-microRNA1466	-	7	ATGGAGAATTTTGACATGCT	20	1	72	38.8889	-19.7	-27.3611	0.069307	NO	AAGTCTGTTGAAATTCCGTTTCCTTGTCAAGAAGCAGGATTGCCAAATGAGATGGAGAATTTTGACATGCTT
chr_12:4736162-4736344	MIR159a	-		UUUGGAUUGAAGGGAGCUCUA	21		183						GAUUAGGGAGUGGAGCUCCUUGAAGUCCAAUAGAGGUUCUUGCUGGGUAGAUUAAGCUGCUAAGCUAUGGAUCCACAGUCCUAUCUAUCAACCGAAGGAUAGGUUUGCGGCUUGCAUAUCUCAGGAGCUUUAUUGCCUAAUGUUAGAUCCCUUUUUGGAUUGAAGGGAGCUCUAAACCCAUAA
chr_13:2331942-2332001	Pto-microRNA2303	-	5	AATCGTGGTACTTTTGACCAGA	22	1	61	34.4262	-17.2	-28.1967	0.009901	NO	TCTCAATCGTGGTACTTTTGACCAGATGTGAAGACATCTTTAAAAGATTCTTGATTGATGA
chr_13:6379058-6379113	Pto-microRNA2462	-	9	AAGGATCCTGACCTGAGTTTGCC	23	2	133	39.8496	-35.9	-26.9925	0.089109	NO	TCCTGCTGCGAGAAGGATCCTGACCTGAGTTTGCCGGTCTGATTCGAGGGACCTGATTTAATGTTTCAAGAATTTATCAGGTTAATTAAAGACCAATTTTAAGCTTTGGAAAGTAATTGGTTTCGTTGAAGGA
chr_13:7903671-7903785	MIR7824	-		UUGAGAAAAGUCAAUCGGACC	21		115						AUGUUGGAGUUUGAGAAAAGUCAAUCGGACCUUAAUCGGACCUUAAAUGAGCUGGCAAUUAAUCGGACCUUAAAAAAUUUACAAGUUCGAUUGACUUUUCUCGAACUCCAACAUU
chr_14:9979054-9979092	Pto-microRNA2344	+	6	AAAAAACCGAACCGGACCGAACC	23	5	51	58.8235	-26.1	-51.1765	0.009901	NO	AAACCGAACCGGACCGAACCGAAACCGGCCGGTTTGAACCGGTTCCGGTTT
chr_15:9723745-9723804	Pto-microRNA1786	+	6	CTGGAAAGGAGGATGCAAGGA	21	2	114	48.2456	-37.1	-32.5439	0.039604	NO	CTGGGGGGTTTTCTGGAAAGGAGGATGCAAGGAGCTCGACTGCTGGTTCAATGACGGCAAATAAGATCATTGTTGGTTCTTTGCGGCATCGTAAATCAGTCAATGGCTTTCCAG
chr_16:698472-698560	Pto-microRNA1830	-	5	TTTCTGTGCTTGTAATCTGCA	21	1	89	44.9438	-29	-32.5843	0.019802	NO	CAGACCTGAAACAAGGAAGTTTCTGTGCTTGTAATCTGCAGAGGATTTCTGCAATCATTTCAAGAGGGAGACTTGACTTGCTGAGGCTG
chr_16:745556-745790	Pto-microRNA1831	+	5	TTGTGGGTGGAGAAGCTGACAG	22	1	235	39.1489	-158.5	-67.4468	0.009901	NO	TCATTCTTCAGCGTAATAATTCCTTTAAGGTTTTGTTTATAAAGGTTTGGCTTGCTCTATATGCGCTTGTGTGGTGTGTTGTGGGTGGAGAAGCTGACAGATTTTTGGGTATCACTTCCTATCTGGTGTGTACAAAAACCTGTCAGCTTCTCCACCCTCAACACACACAAGCGCATATAGAGCAAGCTAAACCTTTATAAAACATAACCTTAAAGGAATTATTACAGAGGAATGA
chr_16:745569-745779	Pto-microRNA1832	+	5	CATATAGAGCAAGCTAAACCT	21	1	211	38.3886	-145	-68.7204	0.009901	NO	TAATAATTCCTTTAAGGTTTTGTTTATAAAGGTTTGGCTTGCTCTATATGCGCTTGTGTGGTGTGTTGTGGGTGGAGAAGCTGACAGATTTTTGGGTATCACTTCCTATCTGGTGTGTACAAAAACCTGTCAGCTTCTCCACCCTCAACACACACAAGCGCATATAGAGCAAGCTAAACCTTTATAAAACATAACCTTAAAGGAATTATTA
chr_17:1946405-1946527	Pto-microRNA2321	-	5	CTCGAGCAAGTTGATTTTGATT	22	6	125	40	-34	-27.2	0.069307	NO	TGATCCTACCAGATGGGATACTACATTTGTCATGCTCATGAGTGCATTGGAATTAAGAGAAGCTTTTACTCAACTCGAGCAAGTTGATTTTGATTTTAAGGTGAATCCATCTGCAGAGGAGTGCA
chr_17:1984101-1984160	Pto-microRNA1985	+	7	TGCTTAACAAGATTAGGGGCT	21	5	72	40.2778	-18.4	-25.5556	0.019802	NO	ACAACTCTTGAACTTGTTGCTGGAGATGGGTTTTATGAGATAAAAGACGTGCTTAACAAGATTAGGGGCTGT
chr_17:1998143-1998308	MIR6450b	+		CGAACACAGGACUCAAGGCUA	21		166						UGUUAGGUCCAGUGUCGAGACAAAUUAGCCUUGGGUCAUGCGUUAGGACCCACGUCUCAUGAUCCGGAUACUGGACCUAACAUAAUUGGGUUCAGUGUCGGAACCCAACAUAAUUGGGUCCGAACACAGGACUCAAGGCUAAUGGGUCUUGAUGCAUAACCCAACA
chr_17:2015683-2015733	Pto-microRNA1986	+	8	TAACTTTAGAACCTCGTTCCC	21	4	51	39.2157	-16.1	-31.5686	0.009901	NO	GGAGCGGGTTCAATTTTAGCATTGTTTTTACTAACTTTAGAACCTCGTTCC
chr_18:2340339-2340389	Pto-microRNA2074	-	5	TTTCCTCACATATTATAACTGTA	23	15	51	35.2941	-18.9	-37.0588	0.009901	NO	ACAGTAATTTGCGAGGAAAGTTACAGTGCTTTCCTCACATATTATAACTGT
chr_18:2340339-2340389	Pto-microRNA2075	-	6	TTTCCTCACATATTATAACTGT	22	15	51	35.2941	-18.9	-37.0588	0.009901	NO	ACAGTAATTTGCGAGGAAAGTTACAGTGCTTTCCTCACATATTATAACTGT

## Sheet: Data S4
GO term	Ontology	Description	Number in input list	Number in BG/Ref	P-value	FDR
GO:0044464	C	cell part	247	15217	1.9e-08	2.4e-06
GO:0005623	C	cell	247	15217	1.9e-08	2.4e-06
GO:0005622	C	intracellular	158	9671	4e-05	0.0033
GO:0044424	C	intracellular part	152	9302	6.2e-05	0.0038
GO:0043227	C	membrane-bounded organelle	128	7622	9.8e-05	0.004
GO:0043231	C	intracellular membrane-bounded organelle	128	7615	9.4e-05	0.004
GO:0016020	C	membrane	76	4068	0.00019	0.0057
GO:0005886	C	plasma membrane	35	1456	0.00019	0.0057
GO:0043229	C	intracellular organelle	133	8149	0.00024	0.0061
GO:0043226	C	organelle	133	8155	0.00025	0.0061
GO:0005737	C	cytoplasm	112	6822	0.00073	0.016
GO:0044444	C	cytoplasmic part	102	6289	0.002	0.041
GO:0016758	F	transferase activity, transferring hexosyl groups	15	340	3.6e-05	0.0089
GO:0003824	F	catalytic activity	156	9638	7.6e-05	0.0089
GO:0016757	F	transferase activity, transferring glycosyl groups	19	544	7.4e-05	0.0089
GO:0016740	F	transferase activity	64	3321	0.00029	0.021
GO:0030528	F	transcription regulator activity	50	2417	0.0003	0.021
GO:0003677	F	DNA binding	56	2892	0.00063	0.031
GO:0008194	F	UDP-glycosyltransferase activity	10	219	0.00054	0.031
GO:0009791	P	post-embryonic development	21	705	0.00027	0.048
GO:0009101	P	glycoprotein biosynthetic process	6	66	0.00025	0.048
GO:0043413	P	macromolecule glycosylation	6	66	0.00025	0.048
GO:0006486	P	protein amino acid glycosylation	6	66	0.00025	0.048
GO:0070085	P	glycosylation	6	66	0.00025	0.048
FDR:false discovery rate

## Sheet: Data S5
1	Trans_target_gene	Type	lncRNA_id	Trans_Target_transcript	Evalue(Trans)/distance(cis)
2	Potri.001G001200	cis	TCONS_00010421		-0.13kb
3	Potri.001G001300	trans	TCONS_00010421	Potri.001G001300.2	-92.4
4	Potri.001G001300	trans	TCONS_00010421	Potri.001G001300.1	-92.4
5	Potri.001G001300	trans	TCONS_00010421	Potri.001G001300.4	-92.4
6	Potri.001G001300	trans	TCONS_00010421	Potri.001G001300.3	-92.4
7	Potri.001G001300	cis	TCONS_00010421		0kb
8	Potri.001G001400	cis	TCONS_00010421		+0.665kb
9	Potri.003G124100	trans	TCONS_00056025	Potri.003G124100.2	-93.2
10	Potri.003G124100	trans	TCONS_00056025	Potri.003G124100.1	-93.2
11	Potri.003G124100	cis	TCONS_00056025		0kb
12	Potri.003G124200	cis	TCONS_00056025		+3.233kb
13	Potri.003G124100	trans	TCONS_00056027	Potri.003G124100.1	-93.2
14	Potri.003G124100	trans	TCONS_00056027	Potri.003G124100.2	-93.2
15	Potri.003G124100	cis	TCONS_00056027		0kb
16	Potri.003G124200	cis	TCONS_00056027		+3.233kb
17	Potri.003G124300	cis	TCONS_00056032		-2.008kb
18	Potri.003G124400	trans	TCONS_00056032	Potri.003G124400.2	-84.9
19	Potri.003G124400	trans	TCONS_00056032	Potri.003G124400.1	-84.9
20	Potri.003G124400	cis	TCONS_00056032		0kb
21	Potri.003G124500	cis	TCONS_00056032		+8.915kb
22	Potri.003G126800	cis	TCONS_00056045		-1.554kb
23	Potri.003G126900	trans	TCONS_00056045	Potri.003G126900.2	-90.7
24	Potri.003G126900	trans	TCONS_00056045	Potri.003G126900.1	-90.7
25	Potri.003G126900	cis	TCONS_00056045		0kb
26	Potri.003G127000	cis	TCONS_00056045		+6.441kb
27	Potri.003G124100	trans	TCONS_00057822	Potri.003G124100.1	-91.2
28	Potri.003G124100	trans	TCONS_00057822	Potri.003G124100.2	-84.8
29	Potri.003G124100	cis	TCONS_00057822		0kb
30	Potri.003G124200	cis	TCONS_00057822		+5.823kb
31	Potri.003G126900	trans	TCONS_00057830	Potri.003G126900.1	-87.3
32	Potri.003G126900	trans	TCONS_00057830	Potri.003G126900.2	-87.3
33	Potri.003G124100	cis	TCONS_00058906		-3.372kb
34	Potri.003G124200	trans	TCONS_00058906	Potri.003G124200.2	-101.5
35	Potri.003G124200	trans	TCONS_00058906	Potri.003G124200.1	-101.5
36	Potri.003G124200	cis	TCONS_00058906		0kb
37	Potri.003G124300	cis	TCONS_00058906		+3.369kb
38	Potri.003G126800	cis	TCONS_00060965		-3.742kb
39	Potri.003G126900	trans	TCONS_00060965	Potri.003G126900.1	-89.9
40	Potri.003G126900	trans	TCONS_00060965	Potri.003G126900.2	-87.3
41	Potri.003G126900	cis	TCONS_00060965		0kb
42	Potri.003G127000	cis	TCONS_00060965		+6.448kb
43	Potri.003G124100	trans	TCONS_00062115	Potri.003G124100.1	-93.2
44	Potri.003G124100	trans	TCONS_00062115	Potri.003G124100.2	-93.2
45	Potri.003G124100	cis	TCONS_00062115		0kb
46	Potri.003G124200	cis	TCONS_00062115		+3.142kb
47	Potri.003G126800	cis	TCONS_00062125		-4.825kb
48	Potri.003G126900	trans	TCONS_00062125	Potri.003G126900.2	-87.3
49	Potri.003G126900	trans	TCONS_00062125	Potri.003G126900.1	-87.3
50	Potri.003G126900	cis	TCONS_00062125		0kb
51	Potri.003G127000	cis	TCONS_00062125		+6.445kb
52	Potri.003G124900	cis	TCONS_00063983		-6.385kb
53	Potri.003G125000	trans	TCONS_00063983	Potri.003G125000.2	-86.8
54	Potri.003G125000	trans	TCONS_00063983	Potri.003G125000.1	-86.8
55	Potri.003G125000	trans	TCONS_00063983	Potri.003G125000.3	-86.8
56	Potri.003G125000	cis	TCONS_00063983		0kb
57	Potri.003G125100	cis	TCONS_00063983		+0.519kb
58	Potri.003G126800	cis	TCONS_00064950		-3.795kb
59	Potri.003G126900	trans	TCONS_00064950	Potri.003G126900.2	-86.7
60	Potri.003G126900	trans	TCONS_00064950	Potri.003G126900.1	-86.7
61	Potri.003G126900	cis	TCONS_00064950		0kb
62	Potri.003G127000	cis	TCONS_00064950		+8.209kb
63	Potri.003G126800	cis	TCONS_00065588		-1.825kb
64	Potri.003G126900	trans	TCONS_00065588	Potri.003G126900.2	-90.7
65	Potri.003G126900	trans	TCONS_00065588	Potri.003G126900.1	-90.7
66	Potri.003G126900	cis	TCONS_00065588		0kb
67	Potri.003G127000	cis	TCONS_00065588		+6.477kb
68	Potri.003G126800	cis	TCONS_00065589		-2.348kb
69	Potri.003G126900	trans	TCONS_00065589	Potri.003G126900.2	-87.3
70	Potri.003G126900	trans	TCONS_00065589	Potri.003G126900.1	-87.3
71	Potri.003G126900	cis	TCONS_00065589		0kb
72	Potri.003G127000	cis	TCONS_00065589		+6.477kb
73	Potri.003G124100	trans	TCONS_00066407	Potri.003G124100.2	-82.3
74	Potri.003G124100	trans	TCONS_00066407	Potri.003G124100.1	-82.3
75	Potri.003G124100	cis	TCONS_00066407		0kb
76	Potri.003G124200	cis	TCONS_00066407		+5.667kb
77	Potri.003G124700	cis	TCONS_00067155		-1.573kb
78	Potri.003G124800	trans	TCONS_00067155	Potri.003G124800.3	-89.7
79	Potri.003G124800	trans	TCONS_00067155	Potri.003G124800.2	-89.7
80	Potri.003G124800	trans	TCONS_00067155	Potri.003G124800.1	-89.7
81	Potri.003G124800	cis	TCONS_00067155		0kb
82	Potri.003G124900	cis	TCONS_00067155		+4.27kb
83	Potri.003G126800	cis	TCONS_00067715		-1.692kb
84	Potri.003G126900	trans	TCONS_00067715	Potri.003G126900.1	-90.7
85	Potri.003G126900	trans	TCONS_00067715	Potri.003G126900.2	-90.7
86	Potri.003G126900	cis	TCONS_00067715		0kb
87	Potri.003G127000	cis	TCONS_00067715		+6.441kb
88	Potri.003G126800	cis	TCONS_00067716		-1.692kb
89	Potri.003G126900	trans	TCONS_00067716	Potri.003G126900.1	-90.7
90	Potri.003G126900	trans	TCONS_00067716	Potri.003G126900.2	-90.7
91	Potri.003G126900	cis	TCONS_00067716		0kb
92	Potri.003G127000	cis	TCONS_00067716		+6.441kb
93	Potri.003G124700	cis	TCONS_00069159		-2.098kb
94	Potri.003G124800	trans	TCONS_00069159	Potri.003G124800.3	-92.9
95	Potri.003G124800	trans	TCONS_00069159	Potri.003G124800.2	-89.6
96	Potri.003G124800	trans	TCONS_00069159	Potri.003G124800.1	-87.3
97	Potri.003G124800	cis	TCONS_00069159		0kb
98	Potri.003G124900	cis	TCONS_00069159		+4.297kb
99	Potri.003G124700	cis	TCONS_00069160		-3.592kb
100	Potri.003G124800	trans	TCONS_00069160	Potri.003G124800.2	-87.3
101	Potri.003G124800	trans	TCONS_00069160	Potri.003G124800.1	-87.3
102	Potri.003G124800	trans	TCONS_00069160	Potri.003G124800.3	-87.3
103	Potri.003G124800	cis	TCONS_00069160		0kb
104	Potri.003G124900	cis	TCONS_00069160		+4.297kb
105	Potri.004G116900	cis	TCONS_00072102		-2.321kb
106	Potri.004G117000	trans	TCONS_00072102	Potri.004G117000.1	-87.3
107	Potri.004G117000	trans	TCONS_00072102	Potri.004G117000.5	-87.3
108	Potri.004G117000	trans	TCONS_00072102	Potri.004G117000.3	-87.3
109	Potri.004G117000	trans	TCONS_00072102	Potri.004G117000.2	-87.3
110	Potri.004G117000	trans	TCONS_00072102	Potri.004G117000.4	-87.3
111	Potri.004G117000	cis	TCONS_00072102		0kb
112	Potri.004G116900	cis	TCONS_00072104		-5.351kb
113	Potri.004G117000	trans	TCONS_00072104	Potri.004G117000.2	-86.3
114	Potri.004G117000	trans	TCONS_00072104	Potri.004G117000.3	-86.3
115	Potri.004G117000	trans	TCONS_00072104	Potri.004G117000.1	-86.3
116	Potri.004G117000	trans	TCONS_00072104	Potri.004G117000.5	-86.3
117	Potri.004G117000	trans	TCONS_00072104	Potri.004G117000.4	-86.3
118	Potri.004G117000	cis	TCONS_00072104		0kb
119	Potri.004G117800	cis	TCONS_00072107		-4.683kb
120	Potri.004G117900	trans	TCONS_00072107	Potri.004G117900.1	-89
121	Potri.004G117900	cis	TCONS_00072107		0kb
122	Potri.004G116900	cis	TCONS_00073985		-0.897kb
123	Potri.004G117000	trans	TCONS_00073985	Potri.004G117000.5	-87.3
124	Potri.004G117000	trans	TCONS_00073985	Potri.004G117000.1	-87.3
125	Potri.004G117000	trans	TCONS_00073985	Potri.004G117000.3	-87.3
126	Potri.004G117000	trans	TCONS_00073985	Potri.004G117000.2	-87.3
127	Potri.004G117000	trans	TCONS_00073985	Potri.004G117000.4	-87.3
128	Potri.004G117000	cis	TCONS_00073985		0kb
129	Potri.004G116900	cis	TCONS_00077037		-0.578kb
130	Potri.004G117000	trans	TCONS_00077037	Potri.004G117000.1	-87.3
131	Potri.004G117000	trans	TCONS_00077037	Potri.004G117000.4	-87.3
132	Potri.004G117000	trans	TCONS_00077037	Potri.004G117000.2	-87.3
133	Potri.004G117000	trans	TCONS_00077037	Potri.004G117000.3	-87.3
134	Potri.004G117000	trans	TCONS_00077037	Potri.004G117000.5	-87.3
135	Potri.004G117000	cis	TCONS_00077037		0kb
136	Potri.004G116900	cis	TCONS_00077038		-2.319kb
137	Potri.004G117000	trans	TCONS_00077038	Potri.004G117000.3	-87.3
138	Potri.004G117000	trans	TCONS_00077038	Potri.004G117000.2	-87.3
139	Potri.004G117000	trans	TCONS_00077038	Potri.004G117000.1	-87.3
140	Potri.004G117000	trans	TCONS_00077038	Potri.004G117000.5	-87.3
141	Potri.004G117000	trans	TCONS_00077038	Potri.004G117000.4	-87.3
142	Potri.004G117000	cis	TCONS_00077038		0kb
143	Potri.004G117800	cis	TCONS_00077040		-0.613kb
144	Potri.004G117900	trans	TCONS_00077040	Potri.004G117900.1	-89
145	Potri.004G117900	cis	TCONS_00077040		0kb
146	Potri.004G117800	cis	TCONS_00077041		-0.613kb
147	Potri.004G117900	trans	TCONS_00077041	Potri.004G117900.1	-89
148	Potri.004G117900	cis	TCONS_00077041		0kb
149	Potri.004G116900	cis	TCONS_00078200		-2.076kb
150	Potri.004G117000	trans	TCONS_00078200	Potri.004G117000.5	-87.3
151	Potri.004G117000	trans	TCONS_00078200	Potri.004G117000.4	-87.3
152	Potri.004G117000	trans	TCONS_00078200	Potri.004G117000.3	-87.3
153	Potri.004G117000	trans	TCONS_00078200	Potri.004G117000.2	-87.3
154	Potri.004G117000	trans	TCONS_00078200	Potri.004G117000.1	-87.3
155	Potri.004G117000	cis	TCONS_00078200		0kb
156	Potri.004G116900	cis	TCONS_00078201		-2.076kb
157	Potri.004G117000	trans	TCONS_00078201	Potri.004G117000.3	-87.3
158	Potri.004G117000	trans	TCONS_00078201	Potri.004G117000.1	-87.3
159	Potri.004G117000	trans	TCONS_00078201	Potri.004G117000.4	-87.3
160	Potri.004G117000	trans	TCONS_00078201	Potri.004G117000.2	-87.3
161	Potri.004G117000	trans	TCONS_00078201	Potri.004G117000.5	-87.3
162	Potri.004G117000	cis	TCONS_00078201		0kb
163	Potri.004G052300	cis	TCONS_00078983		-4.98kb
164	Potri.004G052400	trans	TCONS_00078983	Potri.004G052400.2	-85.3
165	Potri.004G052400	trans	TCONS_00078983	Potri.004G052400.1	-85.3
166	Potri.004G052400	cis	TCONS_00078983		0kb
167	Potri.004G052500	trans	TCONS_00078983	Potri.004G052500.1	-84.9
168	Potri.004G052500	trans	TCONS_00078983	Potri.004G052500.2	-84.9
169	Potri.004G052500	cis	TCONS_00078983		0kb
170	Potri.004G052400	trans	TCONS_00079895	Potri.004G052400.2	-88.3
171	Potri.004G052400	trans	TCONS_00079895	Potri.004G052400.1	-88.3
172	Potri.004G052500	trans	TCONS_00079895	Potri.004G052500.2	-88.3
173	Potri.004G052500	trans	TCONS_00079895	Potri.004G052500.1	-88.3
174	Potri.004G116900	cis	TCONS_00080020		-4.134kb
175	Potri.004G117000	trans	TCONS_00080020	Potri.004G117000.5	-87.3
176	Potri.004G117000	trans	TCONS_00080020	Potri.004G117000.2	-87.3
177	Potri.004G117000	trans	TCONS_00080020	Potri.004G117000.1	-87.3
178	Potri.004G117000	trans	TCONS_00080020	Potri.004G117000.3	-87.3
179	Potri.004G117000	trans	TCONS_00080020	Potri.004G117000.4	-87.3
180	Potri.004G117000	cis	TCONS_00080020		0kb
181	Potri.004G117800	cis	TCONS_00080023		-5.591kb
182	Potri.004G117900	trans	TCONS_00080023	Potri.004G117900.1	-89
183	Potri.004G117900	cis	TCONS_00080023		0kb
184	Potri.004G052300	cis	TCONS_00080831		-4.905kb
185	Potri.004G052400	trans	TCONS_00080831	Potri.004G052400.1	-89.5
186	Potri.004G052400	trans	TCONS_00080831	Potri.004G052400.2	-85.3
187	Potri.004G052400	cis	TCONS_00080831		0kb
188	Potri.004G052500	trans	TCONS_00080831	Potri.004G052500.1	-99.4
189	Potri.004G052500	trans	TCONS_00080831	Potri.004G052500.2	-84.9
190	Potri.004G052500	cis	TCONS_00080831		0kb
191	Potri.004G052600	trans	TCONS_00080831	Potri.004G052600.1	-61.9
192	Potri.004G118300	cis	TCONS_00080947		-2.477kb
193	Potri.004G118400	trans	TCONS_00080947	Potri.004G118400.2	-90.7
194	Potri.004G118400	trans	TCONS_00080947	Potri.004G118400.1	-81.2
195	Potri.004G118400	cis	TCONS_00080947		0kb
196	Potri.004G052300	cis	TCONS_00082958		-6.282kb
197	Potri.004G052400	trans	TCONS_00082958	Potri.004G052400.2	-88.3
198	Potri.004G052400	trans	TCONS_00082958	Potri.004G052400.1	-88.3
199	Potri.004G052400	cis	TCONS_00082958		0kb
200	Potri.004G052500	trans	TCONS_00082958	Potri.004G052500.1	-88.3
201	Potri.004G052500	trans	TCONS_00082958	Potri.004G052500.2	-88.3
202	Potri.004G052500	cis	TCONS_00082958		+6.035kb
203	Potri.004G052300	cis	TCONS_00082961		-7.217kb
204	Potri.004G052400	trans	TCONS_00082961	Potri.004G052400.1	-88.3
205	Potri.004G052400	trans	TCONS_00082961	Potri.004G052400.2	-88.3
206	Potri.004G052400	cis	TCONS_00082961		0kb
207	Potri.004G052500	trans	TCONS_00082961	Potri.004G052500.1	-88.3
208	Potri.004G052500	trans	TCONS_00082961	Potri.004G052500.2	-88.3
209	Potri.004G052500	cis	TCONS_00082961		0kb
210	Potri.004G117800	cis	TCONS_00084958		-0.588kb
211	Potri.004G117900	trans	TCONS_00084958	Potri.004G117900.1	-89
212	Potri.004G117900	cis	TCONS_00084958		0kb
213	Potri.004G117800	cis	TCONS_00084959		-4.531kb
214	Potri.004G117900	trans	TCONS_00084959	Potri.004G117900.1	-89
215	Potri.004G117900	cis	TCONS_00084959		0kb
216	Potri.004G117900	trans	TCONS_00085797	Potri.004G117900.1	-89
217	Potri.006G257800	cis	TCONS_00109088		-7.594kb
218	Potri.006G257900	trans	TCONS_00109088	Potri.006G257900.2	-101.3
219	Potri.006G257900	trans	TCONS_00109088	Potri.006G257900.5	-101.3
220	Potri.006G257900	trans	TCONS_00109088	Potri.006G257900.6	-101.3
221	Potri.006G257900	trans	TCONS_00109088	Potri.006G257900.4	-101.3
222	Potri.006G257900	trans	TCONS_00109088	Potri.006G257900.3	-101.3
223	Potri.006G257900	trans	TCONS_00109088	Potri.006G257900.1	-101.3
224	Potri.006G257900	cis	TCONS_00109088		0kb
225	Potri.006G257900	trans	TCONS_00109089	Potri.006G257900.2	-101.3
226	Potri.006G257900	trans	TCONS_00109089	Potri.006G257900.6	-101.3
227	Potri.006G257900	trans	TCONS_00109089	Potri.006G257900.3	-101.3
228	Potri.006G257900	trans	TCONS_00109089	Potri.006G257900.4	-101.3
229	Potri.006G257900	trans	TCONS_00109089	Potri.006G257900.1	-101.3
230	Potri.006G257900	trans	TCONS_00109089	Potri.006G257900.5	-101.3
231	Potri.006G259500	trans	TCONS_00109097	Potri.006G259500.1	-92.6
232	Potri.006G259500	trans	TCONS_00109097	Potri.006G259500.2	-89
233	Potri.006G259500	cis	TCONS_00109097		0kb
234	Potri.006G259600	cis	TCONS_00109097		+0.209kb
235	Potri.006G260100	cis	TCONS_00109103		-0.068kb
236	Potri.006G260200	trans	TCONS_00109103	Potri.006G260200.3	-87.9
237	Potri.006G260200	trans	TCONS_00109103	Potri.006G260200.2	-87.9
238	Potri.006G260200	trans	TCONS_00109103	Potri.006G260200.1	-87.9
239	Potri.006G260200	cis	TCONS_00109103		0kb
240	Potri.006G260300	cis	TCONS_00109103		0kb
241	Potri.006G260400	cis	TCONS_00109103		0kb
242	Potri.006G260500	cis	TCONS_00109103		0kb
243	Potri.006G260600	cis	TCONS_00109103		0kb
244	Potri.006G260700	cis	TCONS_00109103		0kb
245	Potri.006G260800	cis	TCONS_00109103		0kb
246	Potri.006G260900	cis	TCONS_00109103		+1.681kb
247	Potri.006G257800	cis	TCONS_00110932		-8.348kb
248	Potri.006G257900	trans	TCONS_00110932	Potri.006G257900.6	-87.4
249	Potri.006G257900	trans	TCONS_00110932	Potri.006G257900.5	-87.4
250	Potri.006G257900	trans	TCONS_00110932	Potri.006G257900.4	-87.4
251	Potri.006G257900	trans	TCONS_00110932	Potri.006G257900.2	-87.4
252	Potri.006G257900	trans	TCONS_00110932	Potri.006G257900.3	-87.4
253	Potri.006G257900	trans	TCONS_00110932	Potri.006G257900.1	-87.4
254	Potri.006G257900	cis	TCONS_00110932		0kb
255	Potri.006G260500	trans	TCONS_00110940	Potri.006G260500.4	-93.2
256	Potri.006G260500	trans	TCONS_00110940	Potri.006G260500.3	-90.5
257	Potri.006G260500	trans	TCONS_00110940	Potri.006G260500.2	-81.8
258	Potri.006G260500	trans	TCONS_00110940	Potri.006G260500.1	-81.7
259	Potri.006G260500	cis	TCONS_00110940		0kb
260	Potri.006G260600	cis	TCONS_00110940		0kb
261	Potri.006G260700	cis	TCONS_00110940		0kb
262	Potri.006G260800	cis	TCONS_00110940		0kb
263	Potri.006G260900	trans	TCONS_00110940	Potri.006G260900.2	-91.5
264	Potri.006G260900	trans	TCONS_00110940	Potri.006G260900.1	-90.2
265	Potri.006G260900	cis	TCONS_00110940		0kb
266	Potri.006G259300	cis	TCONS_00112205		-6.502kb
267	Potri.006G259400	trans	TCONS_00112205	Potri.006G259400.5	-81.5
268	Potri.006G259400	trans	TCONS_00112205	Potri.006G259400.2	-81.5
269	Potri.006G259400	trans	TCONS_00112205	Potri.006G259400.6	-81.5
270	Potri.006G259400	trans	TCONS_00112205	Potri.006G259400.4	-81.5
271	Potri.006G259400	trans	TCONS_00112205	Potri.006G259400.1	-81.5
272	Potri.006G259400	trans	TCONS_00112205	Potri.006G259400.3	-79.9
273	Potri.006G259400	cis	TCONS_00112205		0kb
274	Potri.006G259500	trans	TCONS_00112210	Potri.006G259500.2	-94.2
275	Potri.006G259500	trans	TCONS_00112210	Potri.006G259500.1	-89
276	Potri.006G259500	cis	TCONS_00112210		0kb
277	Potri.006G259600	cis	TCONS_00112210		+0.201kb
278	Potri.006G260100	cis	TCONS_00113581		-0.263kb
279	Potri.006G260200	trans	TCONS_00113581	Potri.006G260200.1	-87.9
280	Potri.006G260200	trans	TCONS_00113581	Potri.006G260200.2	-87.9
281	Potri.006G260200	trans	TCONS_00113581	Potri.006G260200.3	-87.9
282	Potri.006G260200	cis	TCONS_00113581		0kb
283	Potri.006G260300	cis	TCONS_00113581		+9.168kb
284	Potri.006G257800	cis	TCONS_00114747		-7.496kb
285	Potri.006G257900	trans	TCONS_00114747	Potri.006G257900.2	-101.3
286	Potri.006G257900	trans	TCONS_00114747	Potri.006G257900.6	-101.3
287	Potri.006G257900	trans	TCONS_00114747	Potri.006G257900.1	-101.3
288	Potri.006G257900	trans	TCONS_00114747	Potri.006G257900.4	-101.3
289	Potri.006G257900	trans	TCONS_00114747	Potri.006G257900.3	-101.3
290	Potri.006G257900	trans	TCONS_00114747	Potri.006G257900.5	-101.3
291	Potri.006G257900	cis	TCONS_00114747		0kb
292	Potri.006G260200	trans	TCONS_00114754	Potri.006G260200.3	-87.9
293	Potri.006G260200	trans	TCONS_00114754	Potri.006G260200.1	-87.9
294	Potri.006G260200	trans	TCONS_00114754	Potri.006G260200.2	-87.9
295	Potri.006G257800	cis	TCONS_00117237		-7.393kb
296	Potri.006G257900	trans	TCONS_00117237	Potri.006G257900.2	-101.3
297	Potri.006G257900	trans	TCONS_00117237	Potri.006G257900.1	-101.3
298	Potri.006G257900	trans	TCONS_00117237	Potri.006G257900.6	-101.3
299	Potri.006G257900	trans	TCONS_00117237	Potri.006G257900.4	-101.3
300	Potri.006G257900	trans	TCONS_00117237	Potri.006G257900.5	-101.3
301	Potri.006G257900	trans	TCONS_00117237	Potri.006G257900.3	-101.3
302	Potri.006G257900	cis	TCONS_00117237		0kb
303	Potri.006G257800	cis	TCONS_00117238		-7.393kb
304	Potri.006G257900	trans	TCONS_00117238	Potri.006G257900.2	-101.3
305	Potri.006G257900	trans	TCONS_00117238	Potri.006G257900.5	-101.3
306	Potri.006G257900	trans	TCONS_00117238	Potri.006G257900.6	-101.3
307	Potri.006G257900	trans	TCONS_00117238	Potri.006G257900.3	-101.3
308	Potri.006G257900	trans	TCONS_00117238	Potri.006G257900.1	-101.3
309	Potri.006G257900	trans	TCONS_00117238	Potri.006G257900.4	-101.3
310	Potri.006G257900	cis	TCONS_00117238		0kb
311	Potri.006G259600	cis	TCONS_00117242		-2.735kb
312	Potri.006G259700	trans	TCONS_00117242	Potri.006G259700.1	-90.5
313	Potri.006G259700	trans	TCONS_00117242	Potri.006G259700.2	-86
314	Potri.006G259700	cis	TCONS_00117242		0kb
315	Potri.006G259800	trans	TCONS_00117242	Potri.006G259800.1	-77.3
316	Potri.006G259800	cis	TCONS_00117242		0kb
317	Potri.006G259900	cis	TCONS_00117242		+0.343kb
318	Potri.006G257800	cis	TCONS_00118605		-7.456kb
319	Potri.006G257900	trans	TCONS_00118605	Potri.006G257900.2	-101.3
320	Potri.006G257900	trans	TCONS_00118605	Potri.006G257900.6	-101.3
321	Potri.006G257900	trans	TCONS_00118605	Potri.006G257900.3	-101.3
322	Potri.006G257900	trans	TCONS_00118605	Potri.006G257900.4	-101.3
323	Potri.006G257900	trans	TCONS_00118605	Potri.006G257900.1	-101.3
324	Potri.006G257900	trans	TCONS_00118605	Potri.006G257900.5	-101.3
325	Potri.006G257900	cis	TCONS_00118605		0kb
326	Potri.006G258600	cis	TCONS_00118608		-7.514kb
327	Potri.006G258700	trans	TCONS_00118608	Potri.006G258700.1	-93.4
328	Potri.006G258700	trans	TCONS_00118608	Potri.006G258700.3	-93.4
329	Potri.006G258700	trans	TCONS_00118608	Potri.006G258700.2	-93.4
330	Potri.006G258700	trans	TCONS_00118608	Potri.006G258700.5	-89.9
331	Potri.006G258700	trans	TCONS_00118608	Potri.006G258700.4	-89.9
332	Potri.006G258700	cis	TCONS_00118608		0kb
333	Potri.006G258800	cis	TCONS_00118608		+1.889kb
334	Potri.006G259500	trans	TCONS_00118610	Potri.006G259500.2	-89
335	Potri.006G259500	trans	TCONS_00118610	Potri.006G259500.1	-89
336	Potri.006G261000	trans	TCONS_00118611	Potri.006G261000.1	-84.8
337	Potri.006G261000	cis	TCONS_00118611		0kb
338	Potri.006G259500	trans	TCONS_00119721	Potri.006G259500.1	-90.7
339	Potri.006G259500	trans	TCONS_00119721	Potri.006G259500.2	-90.7
340	Potri.006G259500	cis	TCONS_00119721		0kb
341	Potri.006G259600	cis	TCONS_00119721		+1.106kb
342	Potri.006G259500	trans	TCONS_00120477	Potri.006G259500.2	-90.9
343	Potri.006G259500	trans	TCONS_00120477	Potri.006G259500.1	-89.3
344	Potri.006G259500	cis	TCONS_00120477		0kb
345	Potri.006G259600	cis	TCONS_00120477		+3.423kb
346	Potri.006G260100	cis	TCONS_00120480		-0.064kb
347	Potri.006G260200	trans	TCONS_00120480	Potri.006G260200.1	-87.9
348	Potri.006G260200	trans	TCONS_00120480	Potri.006G260200.2	-87.9
349	Potri.006G260200	trans	TCONS_00120480	Potri.006G260200.3	-87.9
350	Potri.006G260200	cis	TCONS_00120480		0kb
351	Potri.006G260300	cis	TCONS_00120480		+7.055kb
352	Potri.006G260100	cis	TCONS_00120481		-0.064kb
353	Potri.006G260200	trans	TCONS_00120481	Potri.006G260200.3	-87.9
354	Potri.006G260200	trans	TCONS_00120481	Potri.006G260200.2	-87.9
355	Potri.006G260200	trans	TCONS_00120481	Potri.006G260200.1	-87.9
356	Potri.006G260200	cis	TCONS_00120481		0kb
357	Potri.006G260300	cis	TCONS_00120481		0kb
358	Potri.006G260400	cis	TCONS_00120481		0kb
359	Potri.006G260500	cis	TCONS_00120481		0kb
360	Potri.006G260600	cis	TCONS_00120481		0kb
361	Potri.006G260700	cis	TCONS_00120481		0kb
362	Potri.006G260800	cis	TCONS_00120481		0kb
363	Potri.006G260900	cis	TCONS_00120481		+1.726kb
364	Potri.006G260500	trans	TCONS_00120482	Potri.006G260500.3	-104.5
365	Potri.006G260500	trans	TCONS_00120482	Potri.006G260500.1	-101.5
366	Potri.006G260500	trans	TCONS_00120482	Potri.006G260500.4	-101.5
367	Potri.006G260500	trans	TCONS_00120482	Potri.006G260500.2	-101.5
368	Potri.006G260500	cis	TCONS_00120482		0kb
369	Potri.006G260600	cis	TCONS_00120482		+2.304kb
370	Potri.006G260900	trans	TCONS_00120482	Potri.006G260900.2	-104.5
371	Potri.006G260900	trans	TCONS_00120482	Potri.006G260900.1	-101.5
372	Potri.006G258600	cis	TCONS_00122395		-7.818kb
373	Potri.006G258700	trans	TCONS_00122395	Potri.006G258700.1	-104.5
374	Potri.006G258700	trans	TCONS_00122395	Potri.006G258700.5	-104.5
375	Potri.006G258700	trans	TCONS_00122395	Potri.006G258700.4	-101.5
376	Potri.006G258700	trans	TCONS_00122395	Potri.006G258700.3	-101.5
377	Potri.006G258700	trans	TCONS_00122395	Potri.006G258700.2	-101.5
378	Potri.006G258700	cis	TCONS_00122395		0kb
379	Potri.006G258800	cis	TCONS_00122395		+4.423kb
380	Potri.006G259500	trans	TCONS_00122397	Potri.006G259500.2	-89
381	Potri.006G259500	trans	TCONS_00122397	Potri.006G259500.1	-89
382	Potri.006G259500	trans	TCONS_00122398	Potri.006G259500.2	-96.4
383	Potri.006G259500	trans	TCONS_00122398	Potri.006G259500.1	-89
384	Potri.006G259500	cis	TCONS_00122398		0kb
385	Potri.006G259600	cis	TCONS_00122398		+0.198kb
386	Potri.006G260500	trans	TCONS_00122399	Potri.006G260500.1	-91.1
387	Potri.006G260500	trans	TCONS_00122399	Potri.006G260500.3	-90.9
388	Potri.006G260500	trans	TCONS_00122399	Potri.006G260500.2	-83.1
389	Potri.006G260500	trans	TCONS_00122399	Potri.006G260500.4	-81.7
390	Potri.006G260500	cis	TCONS_00122399		0kb
391	Potri.006G260600	cis	TCONS_00122399		0kb
392	Potri.006G260700	cis	TCONS_00122399		0kb
393	Potri.006G260800	cis	TCONS_00122399		0kb
394	Potri.006G260900	trans	TCONS_00122399	Potri.006G260900.2	-83.6
395	Potri.006G260900	trans	TCONS_00122399	Potri.006G260900.1	-82.9
396	Potri.006G260900	cis	TCONS_00122399		0kb
397	Potri.006G259300	cis	TCONS_00123074		-7.874kb
398	Potri.006G259400	trans	TCONS_00123074	Potri.006G259400.5	-99.5
399	Potri.006G259400	trans	TCONS_00123074	Potri.006G259400.1	-99.5
400	Potri.006G259400	trans	TCONS_00123074	Potri.006G259400.4	-99.5
401	Potri.006G259400	trans	TCONS_00123074	Potri.006G259400.3	-99.5
402	Potri.006G259400	trans	TCONS_00123074	Potri.006G259400.6	-99.5
403	Potri.006G259400	trans	TCONS_00123074	Potri.006G259400.2	-99.5
404	Potri.006G259400	cis	TCONS_00123074		0kb
405	Potri.006G257300	cis	TCONS_00125016		-3.568kb
406	Potri.006G257400	trans	TCONS_00125016	Potri.006G257400.2	-87.4
407	Potri.006G257400	trans	TCONS_00125016	Potri.006G257400.3	-87.4
408	Potri.006G257400	trans	TCONS_00125016	Potri.006G257400.1	-87.4
409	Potri.006G257400	cis	TCONS_00125016		0kb
410	Potri.006G257500	cis	TCONS_00125016		+3.435kb
411	Potri.006G257300	cis	TCONS_00125018		-6.567kb
412	Potri.006G257400	trans	TCONS_00125018	Potri.006G257400.1	-87.6
413	Potri.006G257400	trans	TCONS_00125018	Potri.006G257400.2	-85.5
414	Potri.006G257400	trans	TCONS_00125018	Potri.006G257400.3	-85.5
415	Potri.006G257400	cis	TCONS_00125018		0kb
416	Potri.006G257500	cis	TCONS_00125018		+1.758kb
417	Potri.006G257800	cis	TCONS_00125020		-2.644kb
418	Potri.006G257900	trans	TCONS_00125020	Potri.006G257900.4	-90.9
419	Potri.006G257900	trans	TCONS_00125020	Potri.006G257900.3	-90.9
420	Potri.006G257900	trans	TCONS_00125020	Potri.006G257900.2	-90.9
421	Potri.006G257900	trans	TCONS_00125020	Potri.006G257900.1	-90.9
422	Potri.006G257900	trans	TCONS_00125020	Potri.006G257900.5	-89.3
423	Potri.006G257900	trans	TCONS_00125020	Potri.006G257900.6	-89.3
424	Potri.006G257900	cis	TCONS_00125020		0kb
425	Potri.006G257900	trans	TCONS_00125022	Potri.006G257900.6	-101.3
426	Potri.006G257900	trans	TCONS_00125022	Potri.006G257900.1	-101.3
427	Potri.006G257900	trans	TCONS_00125022	Potri.006G257900.5	-101.3
428	Potri.006G257900	trans	TCONS_00125022	Potri.006G257900.4	-101.3
429	Potri.006G257900	trans	TCONS_00125022	Potri.006G257900.3	-101.3
430	Potri.006G257900	trans	TCONS_00125022	Potri.006G257900.2	-101.3
431	Potri.006G257900	trans	TCONS_00125023	Potri.006G257900.6	-87.4
432	Potri.006G257900	trans	TCONS_00125023	Potri.006G257900.2	-87.4
433	Potri.006G257900	trans	TCONS_00125023	Potri.006G257900.5	-87.4
434	Potri.006G257900	trans	TCONS_00125023	Potri.006G257900.1	-87.4
435	Potri.006G257900	trans	TCONS_00125023	Potri.006G257900.4	-87.4
436	Potri.006G257900	trans	TCONS_00125023	Potri.006G257900.3	-87.4
437	Potri.006G257800	cis	TCONS_00125024		-9.134kb
438	Potri.006G257900	trans	TCONS_00125024	Potri.006G257900.4	-87.4
439	Potri.006G257900	trans	TCONS_00125024	Potri.006G257900.1	-87.4
440	Potri.006G257900	trans	TCONS_00125024	Potri.006G257900.6	-87.4
441	Potri.006G257900	trans	TCONS_00125024	Potri.006G257900.3	-87.4
442	Potri.006G257900	trans	TCONS_00125024	Potri.006G257900.2	-87.4
443	Potri.006G257900	trans	TCONS_00125024	Potri.006G257900.5	-87.4
444	Potri.006G257900	cis	TCONS_00125024		0kb
445	Potri.006G260100	cis	TCONS_00125037		-3.007kb
446	Potri.006G260200	trans	TCONS_00125037	Potri.006G260200.2	-84.2
447	Potri.006G260200	trans	TCONS_00125037	Potri.006G260200.3	-84.2
448	Potri.006G260200	trans	TCONS_00125037	Potri.006G260200.1	-84.2
449	Potri.006G260200	cis	TCONS_00125037		0kb
450	Potri.006G260300	cis	TCONS_00125037		+7.035kb
451	Potri.006G261400	cis	TCONS_00125039		-1.844kb
452	Potri.006G261500	trans	TCONS_00125039	Potri.006G261500.1	-83.3
453	Potri.006G261500	cis	TCONS_00125039		0kb
454	Potri.006G261600	cis	TCONS_00125039		+6.594kb
455	Potri.006G257300	cis	TCONS_00125633		-5.111kb
456	Potri.006G257400	trans	TCONS_00125633	Potri.006G257400.1	-84.6
457	Potri.006G257400	trans	TCONS_00125633	Potri.006G257400.3	-84.6
458	Potri.006G257400	trans	TCONS_00125633	Potri.006G257400.2	-84.6
459	Potri.006G257400	cis	TCONS_00125633		0kb
460	Potri.006G257500	cis	TCONS_00125633		+2.115kb
461	Potri.008G092500	cis	TCONS_00138592		-1.126kb
462	Potri.008G092600	trans	TCONS_00138592	Potri.008G092600.1	-89.6
463	Potri.008G092600	cis	TCONS_00138592		0kb
464	Potri.008G092700	cis	TCONS_00138592		+3.069kb
465	Potri.008G093000	cis	TCONS_00138596		-4.022kb
466	Potri.008G093100	trans	TCONS_00138596	Potri.008G093100.3	-93.9
467	Potri.008G093100	trans	TCONS_00138596	Potri.008G093100.5	-93.9
468	Potri.008G093100	trans	TCONS_00138596	Potri.008G093100.2	-93.9
469	Potri.008G093100	trans	TCONS_00138596	Potri.008G093100.1	-93.9
470	Potri.008G093100	trans	TCONS_00138596	Potri.008G093100.4	-93.9
471	Potri.008G093100	cis	TCONS_00138596		0kb
472	Potri.008G093200	cis	TCONS_00138596		+7.542kb
473	Potri.008G094000	cis	TCONS_00138602		-2.97kb
474	Potri.008G094100	trans	TCONS_00138602	Potri.008G094100.3	-91.6
475	Potri.008G094100	trans	TCONS_00138602	Potri.008G094100.1	-88.6
476	Potri.008G094100	trans	TCONS_00138602	Potri.008G094100.5	-88.6
477	Potri.008G094100	trans	TCONS_00138602	Potri.008G094100.2	-88.6
478	Potri.008G094100	trans	TCONS_00138602	Potri.008G094100.6	-88.6
479	Potri.008G094100	trans	TCONS_00138602	Potri.008G094100.4	-88.6
480	Potri.008G094100	cis	TCONS_00138602		0kb
481	Potri.008G094200	cis	TCONS_00138602		+4.574kb
482	Potri.008G094000	cis	TCONS_00138604		-4.79kb
483	Potri.008G094100	trans	TCONS_00138604	Potri.008G094100.1	-103.5
484	Potri.008G094100	trans	TCONS_00138604	Potri.008G094100.2	-93.9
485	Potri.008G094100	trans	TCONS_00138604	Potri.008G094100.4	-88.6
486	Potri.008G094100	trans	TCONS_00138604	Potri.008G094100.3	-88.6
487	Potri.008G094100	trans	TCONS_00138604	Potri.008G094100.6	-88.6
488	Potri.008G094100	trans	TCONS_00138604	Potri.008G094100.5	-88.6
489	Potri.008G094100	cis	TCONS_00138604		0kb
490	Potri.008G094200	cis	TCONS_00138604		+4.569kb
491	Potri.008G095000	cis	TCONS_00138608		-3.509kb
492	Potri.008G095100	trans	TCONS_00138608	Potri.008G095100.1	-101.5
493	Potri.008G095100	trans	TCONS_00138608	Potri.008G095100.2	-101.5
494	Potri.008G095100	cis	TCONS_00138608		0kb
495	Potri.008G095200	cis	TCONS_00138608		+1.474kb
496	Potri.008G114700	cis	TCONS_00138756		-4.122kb
497	Potri.008G114800	trans	TCONS_00138756	Potri.008G114800.3	-88.9
498	Potri.008G114800	trans	TCONS_00138756	Potri.008G114800.2	-88.9
499	Potri.008G114800	trans	TCONS_00138756	Potri.008G114800.1	-88.9
500	Potri.008G114800	cis	TCONS_00138756		0kb
501	Potri.008G115500	cis	TCONS_00138764		-4.598kb
502	Potri.008G115600	trans	TCONS_00138764	Potri.008G115600.1	-89.3
503	Potri.008G115600	cis	TCONS_00138764		0kb
504	Potri.008G115700	cis	TCONS_00138764		+4.494kb
505	Potri.008G115600	trans	TCONS_00138765	Potri.008G115600.1	-89.3
506	Potri.008G116200	cis	TCONS_00138775		-0.278kb
507	Potri.008G116400	cis	TCONS_00138775		+3.17kb
508	Potri.008G116700	cis	TCONS_00138782		-8.859kb
509	Potri.008G116800	trans	TCONS_00138782	Potri.008G116800.2	-93
510	Potri.008G116800	trans	TCONS_00138782	Potri.008G116800.6	-93
511	Potri.008G116800	trans	TCONS_00138782	Potri.008G116800.4	-93
512	Potri.008G116800	trans	TCONS_00138782	Potri.008G116800.1	-93
513	Potri.008G116800	trans	TCONS_00138782	Potri.008G116800.3	-84.8
514	Potri.008G116800	trans	TCONS_00138782	Potri.008G116800.5	-83
515	Potri.008G116800	cis	TCONS_00138782		0kb
516	Potri.008G116900	cis	TCONS_00138782		+1.596kb
517	Potri.008G117500	cis	TCONS_00138784		-6.105kb
518	Potri.008G117600	trans	TCONS_00138784	Potri.008G117600.1	-93.6
519	Potri.008G117600	trans	TCONS_00138784	Potri.008G117600.2	-93.6
520	Potri.008G117600	cis	TCONS_00138784		0kb
521	Potri.008G117700	cis	TCONS_00138784		+6.617kb
522	Potri.008G119200	cis	TCONS_00138806		-1.067kb
523	Potri.008G119300	trans	TCONS_00138806	Potri.008G119300.2	-88.5
524	Potri.008G119300	trans	TCONS_00138806	Potri.008G119300.1	-88.5
525	Potri.008G119300	cis	TCONS_00138806		0kb
526	Potri.008G119400	cis	TCONS_00138806		+0.786kb
527	Potri.008G119200	cis	TCONS_00138807		-1.067kb
528	Potri.008G119300	trans	TCONS_00138807	Potri.008G119300.1	-88.5
529	Potri.008G119300	trans	TCONS_00138807	Potri.008G119300.2	-88.5
530	Potri.008G119300	cis	TCONS_00138807		0kb
531	Potri.008G119400	cis	TCONS_00138807		+0.786kb
532	Potri.008G119300	cis	TCONS_00138810		-0.625kb
533	Potri.008G119400	trans	TCONS_00138810	Potri.008G119400.1	-91.3
534	Potri.008G119400	cis	TCONS_00138810		0kb
535	Potri.008G119500	cis	TCONS_00138810		+7.17kb
536	Potri.008G119300	cis	TCONS_00138813		-2.879kb
537	Potri.008G119400	trans	TCONS_00138813	Potri.008G119400.1	-92.5
538	Potri.008G119400	cis	TCONS_00138813		0kb
539	Potri.008G119500	cis	TCONS_00138813		+4.996kb
540	Potri.008G119300	cis	TCONS_00138814		-2.879kb
541	Potri.008G119400	trans	TCONS_00138814	Potri.008G119400.1	-92.5
542	Potri.008G119400	cis	TCONS_00138814		0kb
543	Potri.008G119500	cis	TCONS_00138814		+4.996kb
544	Potri.008G119500	cis	TCONS_00138816		-0.564kb
545	Potri.008G119600	trans	TCONS_00138816	Potri.008G119600.1	-84
546	Potri.008G119600	cis	TCONS_00138816		0kb
547	Potri.008G119700	cis	TCONS_00138816		+2.252kb
548	Potri.004G100700	trans	TCONS_00138821	Potri.004G100700.6	-74
549	Potri.004G100700	trans	TCONS_00138821	Potri.004G100700.5	-74
550	Potri.004G100700	trans	TCONS_00138821	Potri.004G100700.4	-74
551	Potri.004G100700	trans	TCONS_00138821	Potri.004G100700.1	-74
552	Potri.004G100700	trans	TCONS_00138821	Potri.004G100700.3	-74
553	Potri.004G100700	trans	TCONS_00138821	Potri.004G100700.7	-74
554	Potri.004G100700	trans	TCONS_00138821	Potri.004G100700.2	-73.3
555	Potri.008G119600	cis	TCONS_00138821		-2.902kb
556	Potri.008G119700	trans	TCONS_00138821	Potri.008G119700.1	-96.5
557	Potri.008G119700	trans	TCONS_00138821	Potri.008G119700.2	-96.5
558	Potri.008G119700	cis	TCONS_00138821		0kb
559	Potri.008G119800	cis	TCONS_00138821		+6.574kb
560	Potri.008G119600	cis	TCONS_00138823		-4.977kb
561	Potri.008G119700	trans	TCONS_00138823	Potri.008G119700.1	-93.8
562	Potri.008G119700	trans	TCONS_00138823	Potri.008G119700.2	-83.6
563	Potri.008G119700	cis	TCONS_00138823		0kb
564	Potri.008G119800	cis	TCONS_00138823		+5.277kb
565	Potri.008G119600	cis	TCONS_00138824		-4.977kb
566	Potri.008G119700	trans	TCONS_00138824	Potri.008G119700.1	-93.8
567	Potri.008G119700	trans	TCONS_00138824	Potri.008G119700.2	-83.6
568	Potri.008G119700	cis	TCONS_00138824		0kb
569	Potri.008G119800	cis	TCONS_00138824		+5.277kb
570	Potri.008G121700	cis	TCONS_00138842		-3.124kb
571	Potri.008G121800	trans	TCONS_00138842	Potri.008G121800.1	-83.1
572	Potri.008G121800	trans	TCONS_00138842	Potri.008G121800.2	-83.1
573	Potri.008G121800	cis	TCONS_00138842		0kb
574	Potri.008G095600	cis	TCONS_00140685		-1.274kb
575	Potri.008G095600	cis	TCONS_00140686		-1.274kb
576	Potri.008G116700	cis	TCONS_00140757		-5.76kb
577	Potri.008G116800	trans	TCONS_00140757	Potri.008G116800.2	-92.2
578	Potri.008G116800	trans	TCONS_00140757	Potri.008G116800.6	-92.2
579	Potri.008G116800	trans	TCONS_00140757	Potri.008G116800.3	-92.2
580	Potri.008G116800	trans	TCONS_00140757	Potri.008G116800.4	-92.2
581	Potri.008G116800	trans	TCONS_00140757	Potri.008G116800.1	-92.2
582	Potri.008G116800	trans	TCONS_00140757	Potri.008G116800.5	-92.2
583	Potri.008G116800	cis	TCONS_00140757		0kb
584	Potri.008G116900	cis	TCONS_00140757		+1.625kb
585	Potri.008G118800	cis	TCONS_00140761		-1.74kb
586	Potri.008G118900	trans	TCONS_00140761	Potri.008G118900.4	-101.5
587	Potri.008G118900	trans	TCONS_00140761	Potri.008G118900.1	-101.5
588	Potri.008G118900	trans	TCONS_00140761	Potri.008G118900.3	-101.5
589	Potri.008G118900	trans	TCONS_00140761	Potri.008G118900.5	-101.5
590	Potri.008G118900	trans	TCONS_00140761	Potri.008G118900.2	-101.5
591	Potri.008G118900	cis	TCONS_00140761		0kb
592	Potri.008G119000	cis	TCONS_00140766		-1.956kb
593	Potri.008G119100	trans	TCONS_00140766	Potri.008G119100.1	-88.6
594	Potri.008G119100	cis	TCONS_00140766		0kb
595	Potri.008G119200	cis	TCONS_00140766		+8.17kb
596	Potri.008G119300	cis	TCONS_00140770		-0.763kb
597	Potri.008G119400	trans	TCONS_00140770	Potri.008G119400.1	-91.3
598	Potri.008G119400	cis	TCONS_00140770		0kb
599	Potri.008G119500	cis	TCONS_00140770		+6.807kb
600	Potri.008G120800	cis	TCONS_00140775		-7.251kb
601	Potri.008G120900	trans	TCONS_00140775	Potri.008G120900.1	-94
602	Potri.008G120900	cis	TCONS_00140775		0kb
603	Potri.008G092000	trans	TCONS_00141872	Potri.008G092000.1	-91
604	Potri.008G092000	trans	TCONS_00141872	Potri.008G092000.2	-91
605	Potri.008G094000	cis	TCONS_00141880		-4.07kb
606	Potri.008G094100	trans	TCONS_00141880	Potri.008G094100.6	-92
607	Potri.008G094100	trans	TCONS_00141880	Potri.008G094100.3	-90.5
608	Potri.008G094100	trans	TCONS_00141880	Potri.008G094100.2	-88.6
609	Potri.008G094100	trans	TCONS_00141880	Potri.008G094100.4	-88.6
610	Potri.008G094100	trans	TCONS_00141880	Potri.008G094100.1	-88.6
611	Potri.008G094100	trans	TCONS_00141880	Potri.008G094100.5	-88.6
612	Potri.008G094100	cis	TCONS_00141880		0kb
613	Potri.008G094200	cis	TCONS_00141880		+4.569kb
614	Potri.008G114100	cis	TCONS_00141932		-7.804kb
615	Potri.008G114200	trans	TCONS_00141932	Potri.008G114200.1	-94.6
616	Potri.008G114200	cis	TCONS_00141932		0kb
617	Potri.008G114300	cis	TCONS_00141932		+9.678kb
618	Potri.008G119300	cis	TCONS_00141954		-0.641kb
619	Potri.008G119400	trans	TCONS_00141954	Potri.008G119400.1	-91.3
620	Potri.008G119400	cis	TCONS_00141954		0kb
621	Potri.008G119500	cis	TCONS_00141954		+7.525kb
622	Potri.008G092000	cis	TCONS_00142944		-5.144kb
623	Potri.008G092100	trans	TCONS_00142944	Potri.008G092100.2	-85.7
624	Potri.008G092100	trans	TCONS_00142944	Potri.008G092100.1	-85.7
625	Potri.008G092100	cis	TCONS_00142944		0kb
626	Potri.008G092200	cis	TCONS_00142944		+0.548kb
627	Potri.008G093200	cis	TCONS_00142947		-3.917kb
628	Potri.008G093300	trans	TCONS_00142947	Potri.008G093300.1	-104.5
629	Potri.008G093300	cis	TCONS_00142947		0kb
630	Potri.008G093400	cis	TCONS_00142947		+2.437kb
631	Potri.008G094000	cis	TCONS_00142948		-2.97kb
632	Potri.008G094100	trans	TCONS_00142948	Potri.008G094100.3	-96.7
633	Potri.008G094100	trans	TCONS_00142948	Potri.008G094100.6	-88.6
634	Potri.008G094100	trans	TCONS_00142948	Potri.008G094100.4	-88.6
635	Potri.008G094100	trans	TCONS_00142948	Potri.008G094100.1	-88.6
636	Potri.008G094100	trans	TCONS_00142948	Potri.008G094100.2	-88.6
637	Potri.008G094100	trans	TCONS_00142948	Potri.008G094100.5	-88.6
638	Potri.008G094100	cis	TCONS_00142948		0kb
639	Potri.008G094200	cis	TCONS_00142948		+4.573kb
640	Potri.008G116800	trans	TCONS_00143005	Potri.008G116800.1	-104.5
641	Potri.008G116800	trans	TCONS_00143005	Potri.008G116800.5	-101.5
642	Potri.008G116800	trans	TCONS_00143005	Potri.008G116800.2	-101.5
643	Potri.008G116800	trans	TCONS_00143005	Potri.008G116800.6	-101.5
644	Potri.008G116800	trans	TCONS_00143005	Potri.008G116800.4	-101.5
645	Potri.008G116800	trans	TCONS_00143005	Potri.008G116800.3	-94.8
646	Potri.008G119000	cis	TCONS_00143007		-0.255kb
647	Potri.008G119100	trans	TCONS_00143007	Potri.008G119100.1	-94
648	Potri.008G119100	cis	TCONS_00143007		0kb
649	Potri.008G119200	cis	TCONS_00143007		+6.367kb
650	Potri.008G119000	cis	TCONS_00143010		-2.869kb
651	Potri.008G119100	trans	TCONS_00143010	Potri.008G119100.1	-94
652	Potri.008G119100	cis	TCONS_00143010		0kb
653	Potri.008G119200	cis	TCONS_00143010		+6.367kb
654	Potri.008G119300	cis	TCONS_00143014		-0.745kb
655	Potri.008G119400	trans	TCONS_00143014	Potri.008G119400.1	-91.3
656	Potri.008G119400	cis	TCONS_00143014		0kb
657	Potri.008G119500	cis	TCONS_00143014		+7.753kb
658	Potri.008G119300	cis	TCONS_00143015		-0.745kb
659	Potri.008G119400	trans	TCONS_00143015	Potri.008G119400.1	-91.3
660	Potri.008G119400	cis	TCONS_00143015		0kb
661	Potri.008G119500	cis	TCONS_00143015		+6.795kb
662	Potri.008G119300	cis	TCONS_00143016		-0.745kb
663	Potri.008G119400	trans	TCONS_00143016	Potri.008G119400.1	-91.3
664	Potri.008G119400	cis	TCONS_00143016		0kb
665	Potri.008G119500	cis	TCONS_00143016		+6.795kb
666	Potri.008G119300	cis	TCONS_00143017		-0.745kb
667	Potri.008G119400	trans	TCONS_00143017	Potri.008G119400.1	-91.3
668	Potri.008G119400	cis	TCONS_00143017		0kb
669	Potri.008G119500	cis	TCONS_00143017		+6.795kb
670	Potri.008G091300	cis	TCONS_00143955		-4.92kb
671	Potri.008G091400	trans	TCONS_00143955	Potri.008G091400.1	-89
672	Potri.008G091400	trans	TCONS_00143955	Potri.008G091400.3	-87.9
673	Potri.008G091400	trans	TCONS_00143955	Potri.008G091400.2	-80.5
674	Potri.008G091400	cis	TCONS_00143955		0kb
675	Potri.008G091500	cis	TCONS_00143955		+1.563kb
676	Potri.008G093000	cis	TCONS_00143958		-4.464kb
677	Potri.008G093100	trans	TCONS_00143958	Potri.008G093100.4	-104.5
678	Potri.008G093100	trans	TCONS_00143958	Potri.008G093100.1	-104.5
679	Potri.008G093100	trans	TCONS_00143958	Potri.008G093100.3	-104.5
680	Potri.008G093100	trans	TCONS_00143958	Potri.008G093100.2	-101.5
681	Potri.008G093100	trans	TCONS_00143958	Potri.008G093100.5	-101.5
682	Potri.008G093100	cis	TCONS_00143958		0kb
683	Potri.008G093200	cis	TCONS_00143958		+7.567kb
684	Potri.008G095600	cis	TCONS_00143960		-1.277kb
685	Potri.008G095600	cis	TCONS_00143961		-1.277kb
686	Potri.008G095600	cis	TCONS_00143962		-1.277kb
687	Potri.008G116800	trans	TCONS_00144015	Potri.008G116800.4	-92.2
688	Potri.008G116800	trans	TCONS_00144015	Potri.008G116800.1	-92.2
689	Potri.008G116800	trans	TCONS_00144015	Potri.008G116800.2	-92.2
690	Potri.008G116800	trans	TCONS_00144015	Potri.008G116800.5	-92.2
691	Potri.008G116800	trans	TCONS_00144015	Potri.008G116800.6	-92.2
692	Potri.008G116800	trans	TCONS_00144015	Potri.008G116800.3	-92.2
693	Potri.008G117800	cis	TCONS_00144017		-1.034kb
694	Potri.008G117900	trans	TCONS_00144017	Potri.008G117900.4	-92.8
695	Potri.008G117900	trans	TCONS_00144017	Potri.008G117900.1	-90.7
696	Potri.008G117900	trans	TCONS_00144017	Potri.008G117900.2	-87.9
697	Potri.008G117900	trans	TCONS_00144017	Potri.008G117900.3	-87.9
698	Potri.008G117900	cis	TCONS_00144017		0kb
699	Potri.008G118000	cis	TCONS_00144017		+8.31kb
700	Potri.008G119400	trans	TCONS_00144023	Potri.008G119400.1	-91.3
701	Potri.008G119300	cis	TCONS_00144024		-0.744kb
702	Potri.008G119400	trans	TCONS_00144024	Potri.008G119400.1	-91.3
703	Potri.008G119400	cis	TCONS_00144024		0kb
704	Potri.008G119500	cis	TCONS_00144024		+6.793kb
705	Potri.008G119300	cis	TCONS_00144026		-3.621kb
706	Potri.008G119400	trans	TCONS_00144026	Potri.008G119400.1	-92.5
707	Potri.008G119400	cis	TCONS_00144026		0kb
708	Potri.008G119500	cis	TCONS_00144026		+4.987kb
709	Potri.008G092400	cis	TCONS_00145142		-0.753kb
710	Potri.008G092500	trans	TCONS_00145142	Potri.008G092500.1	-84.6
711	Potri.008G092500	trans	TCONS_00145142	Potri.008G092500.2	-84.6
712	Potri.008G092500	trans	TCONS_00145142	Potri.008G092500.3	-84.6
713	Potri.008G092500	cis	TCONS_00145142		0kb
714	Potri.008G092600	cis	TCONS_00145142		+1.286kb
715	Potri.008G113100	cis	TCONS_00145208		-0.904kb
716	Potri.008G113200	trans	TCONS_00145208	Potri.008G113200.2	-86.8
717	Potri.008G113200	trans	TCONS_00145208	Potri.008G113200.1	-86.8
718	Potri.008G113200	trans	TCONS_00145208	Potri.008G113200.3	-86.8
719	Potri.008G113200	cis	TCONS_00145208		0kb
720	Potri.008G116400	cis	TCONS_00145214		-1.335kb
721	Potri.008G116500	trans	TCONS_00145214	Potri.008G116500.1	-88.6
722	Potri.008G116500	trans	TCONS_00145214	Potri.008G116500.2	-88.6
723	Potri.008G116500	cis	TCONS_00145214		0kb
724	Potri.008G116600	cis	TCONS_00145214		+8.259kb
725	Potri.008G117500	cis	TCONS_00145215		-6.282kb
726	Potri.008G117600	trans	TCONS_00145215	Potri.008G117600.2	-93.6
727	Potri.008G117600	trans	TCONS_00145215	Potri.008G117600.1	-93.6
728	Potri.008G117600	cis	TCONS_00145215		0kb
729	Potri.008G117700	cis	TCONS_00145215		+5.639kb
730	Potri.008G118500	cis	TCONS_00145220		-3.86kb
731	Potri.008G118600	trans	TCONS_00145220	Potri.008G118600.1	-89.4
732	Potri.008G118600	cis	TCONS_00145220		0kb
733	Potri.008G118700	cis	TCONS_00145220		+5.618kb
734	Potri.008G119000	cis	TCONS_00145225		-0.255kb
735	Potri.008G119100	trans	TCONS_00145225	Potri.008G119100.1	-94
736	Potri.008G119100	cis	TCONS_00145225		0kb
737	Potri.008G119200	cis	TCONS_00145225		+4.807kb
738	Potri.008G119000	cis	TCONS_00145226		-1.067kb
739	Potri.008G119100	trans	TCONS_00145226	Potri.008G119100.1	-94
740	Potri.008G119100	cis	TCONS_00145226		0kb
741	Potri.008G119200	cis	TCONS_00145226		+4.807kb
742	Potri.008G119200	cis	TCONS_00145228		-0.32kb
743	Potri.008G119300	trans	TCONS_00145228	Potri.008G119300.2	-83.1
744	Potri.008G119300	trans	TCONS_00145228	Potri.008G119300.1	-83.1
745	Potri.008G119300	cis	TCONS_00145228		0kb
746	Potri.008G119400	cis	TCONS_00145228		+1.151kb
747	Potri.008G119200	cis	TCONS_00145229		-0.32kb
748	Potri.008G119300	trans	TCONS_00145229	Potri.008G119300.2	-88.5
749	Potri.008G119300	trans	TCONS_00145229	Potri.008G119300.1	-88.5
750	Potri.008G119300	cis	TCONS_00145229		0kb
751	Potri.008G119400	cis	TCONS_00145229		+0.911kb
752	Potri.008G119300	cis	TCONS_00145231		-0.631kb
753	Potri.008G119400	trans	TCONS_00145231	Potri.008G119400.1	-91.3
754	Potri.008G119400	cis	TCONS_00145231		0kb
755	Potri.008G119500	cis	TCONS_00145231		+6.121kb
756	Potri.008G119500	cis	TCONS_00145234		-1.129kb
757	Potri.008G119600	trans	TCONS_00145234	Potri.008G119600.1	-101.5
758	Potri.008G119600	cis	TCONS_00145234		0kb
759	Potri.008G119700	cis	TCONS_00145234		+2.253kb
760	Potri.008G119600	cis	TCONS_00145235		-3.232kb
761	Potri.008G119700	trans	TCONS_00145235	Potri.008G119700.1	-96.5
762	Potri.008G119700	trans	TCONS_00145235	Potri.008G119700.2	-96.5
763	Potri.008G119700	cis	TCONS_00145235		0kb
764	Potri.008G119800	cis	TCONS_00145235		+6.235kb
765	Potri.008G121800	cis	TCONS_00145240		-1.645kb
766	Potri.008G094600	cis	TCONS_00146143		-4.455kb
767	Potri.008G094700	trans	TCONS_00146143	Potri.008G094700.1	-90.6
768	Potri.008G094700	trans	TCONS_00146143	Potri.008G094700.2	-90.6
769	Potri.008G094700	trans	TCONS_00146143	Potri.008G094700.3	-90.6
770	Potri.008G094700	cis	TCONS_00146143		0kb
771	Potri.008G094800	cis	TCONS_00146143		+0.811kb
772	Potri.008G091300	cis	TCONS_00147138		-2.802kb
773	Potri.008G091400	trans	TCONS_00147138	Potri.008G091400.1	-88.2
774	Potri.008G091400	trans	TCONS_00147138	Potri.008G091400.2	-88.2
775	Potri.008G091400	trans	TCONS_00147138	Potri.008G091400.3	-88.2
776	Potri.008G091400	cis	TCONS_00147138		0kb
777	Potri.008G091500	cis	TCONS_00147138		+1.519kb
778	Potri.008G091300	cis	TCONS_00147139		-2.802kb
779	Potri.008G091400	trans	TCONS_00147139	Potri.008G091400.3	-104.5
780	Potri.008G091400	trans	TCONS_00147139	Potri.008G091400.2	-101.5
781	Potri.008G091400	trans	TCONS_00147139	Potri.008G091400.1	-101.5
782	Potri.008G091400	cis	TCONS_00147139		0kb
783	Potri.008G091500	cis	TCONS_00147139		+1.519kb
784	Potri.008G116700	cis	TCONS_00147200		-5.221kb
785	Potri.008G116800	trans	TCONS_00147200	Potri.008G116800.2	-93
786	Potri.008G116800	trans	TCONS_00147200	Potri.008G116800.6	-93
787	Potri.008G116800	trans	TCONS_00147200	Potri.008G116800.4	-93
788	Potri.008G116800	trans	TCONS_00147200	Potri.008G116800.1	-93
789	Potri.008G116800	trans	TCONS_00147200	Potri.008G116800.5	-92.2
790	Potri.008G116800	trans	TCONS_00147200	Potri.008G116800.3	-92.2
791	Potri.008G116800	cis	TCONS_00147200		0kb
792	Potri.008G116900	cis	TCONS_00147200		+1.469kb
793	Potri.008G116700	cis	TCONS_00147201		-5.324kb
794	Potri.008G116800	trans	TCONS_00147201	Potri.008G116800.1	-93
795	Potri.008G116800	trans	TCONS_00147201	Potri.008G116800.4	-93
796	Potri.008G116800	trans	TCONS_00147201	Potri.008G116800.2	-93
797	Potri.008G116800	trans	TCONS_00147201	Potri.008G116800.6	-93
798	Potri.008G116800	trans	TCONS_00147201	Potri.008G116800.5	-92.2
799	Potri.008G116800	trans	TCONS_00147201	Potri.008G116800.3	-92.2
800	Potri.008G116800	cis	TCONS_00147201		0kb
801	Potri.008G116900	cis	TCONS_00147201		+1.596kb
802	Potri.008G119000	cis	TCONS_00147212		-2.518kb
803	Potri.008G119100	trans	TCONS_00147212	Potri.008G119100.1	-94
804	Potri.008G119100	cis	TCONS_00147212		0kb
805	Potri.008G119200	cis	TCONS_00147212		+4.8kb
806	Potri.008G119300	cis	TCONS_00147213		-0.625kb
807	Potri.008G119400	trans	TCONS_00147213	Potri.008G119400.1	-92.5
808	Potri.008G119400	cis	TCONS_00147213		0kb
809	Potri.008G119500	cis	TCONS_00147213		+4.922kb
810	Potri.004G100700	trans	TCONS_00147214	Potri.004G100700.3	-63.5
811	Potri.004G100700	trans	TCONS_00147214	Potri.004G100700.2	-63.5
812	Potri.004G100700	trans	TCONS_00147214	Potri.004G100700.1	-63.5
813	Potri.004G100700	trans	TCONS_00147214	Potri.004G100700.4	-63.5
814	Potri.008G119600	cis	TCONS_00147214		-4.15kb
815	Potri.008G119700	trans	TCONS_00147214	Potri.008G119700.1	-93.8
816	Potri.008G119700	trans	TCONS_00147214	Potri.008G119700.2	-91.9
817	Potri.008G119700	cis	TCONS_00147214		0kb
818	Potri.008G119800	cis	TCONS_00147214		+4.632kb
819	Potri.008G093200	cis	TCONS_00148131		-3.145kb
820	Potri.008G093300	trans	TCONS_00148131	Potri.008G093300.1	-89
821	Potri.008G093300	cis	TCONS_00148131		0kb
822	Potri.008G093400	cis	TCONS_00148131		+2.129kb
823	Potri.008G094100	trans	TCONS_00148134	Potri.008G094100.5	-90.1
824	Potri.008G094100	trans	TCONS_00148134	Potri.008G094100.1	-88.6
825	Potri.008G094100	trans	TCONS_00148134	Potri.008G094100.2	-88.6
826	Potri.008G094100	trans	TCONS_00148134	Potri.008G094100.6	-88.6
827	Potri.008G094100	trans	TCONS_00148134	Potri.008G094100.3	-88.6
828	Potri.008G094100	trans	TCONS_00148134	Potri.008G094100.4	-88.6
829	Potri.008G118500	cis	TCONS_00148173		-4.11kb
830	Potri.008G118600	trans	TCONS_00148173	Potri.008G118600.1	-89
831	Potri.008G118600	cis	TCONS_00148173		0kb
832	Potri.008G118700	cis	TCONS_00148173		+5.626kb
833	Potri.008G119000	cis	TCONS_00148180		-1.04kb
834	Potri.008G119100	trans	TCONS_00148180	Potri.008G119100.1	-88.6
835	Potri.008G119100	cis	TCONS_00148180		0kb
836	Potri.008G119200	cis	TCONS_00148180		+8.11kb
837	Potri.008G119000	cis	TCONS_00148181		-2.279kb
838	Potri.008G119100	trans	TCONS_00148181	Potri.008G119100.1	-86.8
839	Potri.008G119100	cis	TCONS_00148181		0kb
840	Potri.008G119200	cis	TCONS_00148181		+6.829kb
841	Potri.008G119700	trans	TCONS_00148184	Potri.008G119700.1	-87.9
842	Potri.008G119700	trans	TCONS_00148184	Potri.008G119700.2	-84.4
843	Potri.008G120900	cis	TCONS_00148186		-9.966kb
844	Potri.008G121000	trans	TCONS_00148186	Potri.008G121000.2	-92.5
845	Potri.008G121000	trans	TCONS_00148186	Potri.008G121000.1	-92.5
846	Potri.008G121000	cis	TCONS_00148186		0kb
847	Potri.008G121100	cis	TCONS_00148186		+6.657kb
848	Potri.008G091300	cis	TCONS_00148797		-3.522kb
849	Potri.008G091400	trans	TCONS_00148797	Potri.008G091400.2	-104.5
850	Potri.008G091400	trans	TCONS_00148797	Potri.008G091400.1	-101.5
851	Potri.008G091400	trans	TCONS_00148797	Potri.008G091400.3	-101.5
852	Potri.008G091400	cis	TCONS_00148797		0kb
853	Potri.008G091500	cis	TCONS_00148797		+1.535kb
854	Potri.008G116700	cis	TCONS_00148826		-5.266kb
855	Potri.008G116800	trans	TCONS_00148826	Potri.008G116800.6	-93
856	Potri.008G116800	trans	TCONS_00148826	Potri.008G116800.1	-93
857	Potri.008G116800	trans	TCONS_00148826	Potri.008G116800.4	-93
858	Potri.008G116800	trans	TCONS_00148826	Potri.008G116800.2	-93
859	Potri.008G116800	trans	TCONS_00148826	Potri.008G116800.3	-92.2
860	Potri.008G116800	trans	TCONS_00148826	Potri.008G116800.5	-92.2
861	Potri.008G116800	cis	TCONS_00148826		0kb
862	Potri.008G116900	cis	TCONS_00148826		+1.596kb
863	Potri.008G118800	cis	TCONS_00148830		-4.908kb
864	Potri.008G118900	trans	TCONS_00148830	Potri.008G118900.5	-87.8
865	Potri.008G118900	trans	TCONS_00148830	Potri.008G118900.1	-87.8
866	Potri.008G118900	trans	TCONS_00148830	Potri.008G118900.2	-87.8
867	Potri.008G118900	trans	TCONS_00148830	Potri.008G118900.3	-87.8
868	Potri.008G118900	trans	TCONS_00148830	Potri.008G118900.4	-87.8
869	Potri.008G118900	cis	TCONS_00148830		0kb
870	Potri.008G119000	cis	TCONS_00148830		+5.198kb
871	Potri.004G100700	trans	TCONS_00148834	Potri.004G100700.4	-63.5
872	Potri.004G100700	trans	TCONS_00148834	Potri.004G100700.3	-63.5
873	Potri.004G100700	trans	TCONS_00148834	Potri.004G100700.2	-63.5
874	Potri.004G100700	trans	TCONS_00148834	Potri.004G100700.1	-63.5
875	Potri.008G119700	trans	TCONS_00148834	Potri.008G119700.1	-88.2
876	Potri.008G119700	trans	TCONS_00148834	Potri.008G119700.2	-83.6
877	Potri.008G119000	cis	TCONS_00149581		-8.18kb
878	Potri.008G119100	cis	TCONS_00149581		0kb
879	Potri.008G119200	cis	TCONS_00149581		+5.286kb
880	Potri.008G094000	cis	TCONS_00150296		-3.11kb
881	Potri.008G094100	trans	TCONS_00150296	Potri.008G094100.2	-99.4
882	Potri.008G094100	trans	TCONS_00150296	Potri.008G094100.1	-92.9
883	Potri.008G094100	trans	TCONS_00150296	Potri.008G094100.3	-85
884	Potri.008G094100	trans	TCONS_00150296	Potri.008G094100.5	-85
885	Potri.008G094100	trans	TCONS_00150296	Potri.008G094100.6	-85
886	Potri.008G094100	trans	TCONS_00150296	Potri.008G094100.4	-85
887	Potri.008G094100	cis	TCONS_00150296		0kb
888	Potri.008G094200	cis	TCONS_00150296		+4.738kb
889	Potri.008G116700	cis	TCONS_00150331		-5.085kb
890	Potri.008G116800	trans	TCONS_00150331	Potri.008G116800.2	-93
891	Potri.008G116800	trans	TCONS_00150331	Potri.008G116800.1	-93
892	Potri.008G116800	trans	TCONS_00150331	Potri.008G116800.6	-93
893	Potri.008G116800	trans	TCONS_00150331	Potri.008G116800.4	-93
894	Potri.008G116800	trans	TCONS_00150331	Potri.008G116800.5	-92.2
895	Potri.008G116800	trans	TCONS_00150331	Potri.008G116800.3	-92.2
896	Potri.008G116800	cis	TCONS_00150331		0kb
897	Potri.008G116900	cis	TCONS_00150331		+1.596kb
898	Potri.008G119000	cis	TCONS_00150340		-2.55kb
899	Potri.008G119100	trans	TCONS_00150340	Potri.008G119100.1	-86.8
900	Potri.008G119100	cis	TCONS_00150340		0kb
901	Potri.008G119200	cis	TCONS_00150340		+6.847kb
902	Potri.008G119300	cis	TCONS_00150342		-0.698kb
903	Potri.008G119400	trans	TCONS_00150342	Potri.008G119400.1	-91.3
904	Potri.008G119400	cis	TCONS_00150342		0kb
905	Potri.008G119500	cis	TCONS_00150342		+7.757kb
906	Potri.004G100700	trans	TCONS_00150344	Potri.004G100700.2	-69.3
907	Potri.008G119600	cis	TCONS_00150344		-2.896kb
908	Potri.008G119700	trans	TCONS_00150344	Potri.008G119700.1	-96.5
909	Potri.008G119700	trans	TCONS_00150344	Potri.008G119700.2	-96.5
910	Potri.008G119700	cis	TCONS_00150344		0kb
911	Potri.008G119800	cis	TCONS_00150344		+6.573kb
912	Potri.008G120800	cis	TCONS_00150348		-7.323kb
913	Potri.008G120900	trans	TCONS_00150348	Potri.008G120900.1	-94
914	Potri.008G120900	cis	TCONS_00150348		0kb
915	Potri.008G121000	cis	TCONS_00150348		+9.707kb
916	Potri.008G091800	cis	TCONS_00150927		-1.953kb
917	Potri.008G091900	trans	TCONS_00150927	Potri.008G091900.2	-82.3
918	Potri.008G091900	trans	TCONS_00150927	Potri.008G091900.1	-82.3
919	Potri.008G091900	cis	TCONS_00150927		0kb
920	Potri.008G092000	cis	TCONS_00150927		+5.608kb
921	Potri.008G095600	cis	TCONS_00150932		-1.747kb
922	Potri.008G093300	trans	TCONS_00152331	Potri.008G093300.1	-89
923	Potri.008G095600	cis	TCONS_00152333		-1.644kb
924	Potri.008G114700	cis	TCONS_00152407		-5.252kb
925	Potri.008G114800	trans	TCONS_00152407	Potri.008G114800.1	-88.9
926	Potri.008G114800	trans	TCONS_00152407	Potri.008G114800.2	-88.9
927	Potri.008G114800	trans	TCONS_00152407	Potri.008G114800.3	-88.9
928	Potri.008G114800	cis	TCONS_00152407		0kb
929	Potri.008G117500	cis	TCONS_00152413		-6.35kb
930	Potri.008G117600	trans	TCONS_00152413	Potri.008G117600.2	-93.6
931	Potri.008G117600	trans	TCONS_00152413	Potri.008G117600.1	-93.6
932	Potri.008G117600	cis	TCONS_00152413		0kb
933	Potri.008G117700	cis	TCONS_00152413		+5.611kb
934	Potri.008G117500	cis	TCONS_00152414		-6.35kb
935	Potri.008G117600	trans	TCONS_00152414	Potri.008G117600.2	-93.6
936	Potri.008G117600	trans	TCONS_00152414	Potri.008G117600.1	-93.6
937	Potri.008G117600	cis	TCONS_00152414		0kb
938	Potri.008G117700	cis	TCONS_00152414		+5.359kb
939	Potri.008G117800	cis	TCONS_00152415		-4.725kb
940	Potri.008G117900	trans	TCONS_00152415	Potri.008G117900.3	-83.7
941	Potri.008G117900	trans	TCONS_00152415	Potri.008G117900.1	-83.7
942	Potri.008G117900	trans	TCONS_00152415	Potri.008G117900.2	-83.7
943	Potri.008G117900	cis	TCONS_00152415		0kb
944	Potri.008G118000	cis	TCONS_00152415		+6.658kb
945	Potri.008G121300	trans	TCONS_00152432	Potri.008G121300.1	-89.1
946	Potri.008G121300	trans	TCONS_00152432	Potri.008G121300.2	-84.5
947	Potri.008G121300	cis	TCONS_00152432		0kb
948	Potri.008G121400	cis	TCONS_00152432		+3.717kb
949	Potri.008G093000	cis	TCONS_00153138		-6.575kb
950	Potri.008G093100	trans	TCONS_00153138	Potri.008G093100.2	-93.7
951	Potri.008G093100	trans	TCONS_00153138	Potri.008G093100.3	-93.7
952	Potri.008G093100	trans	TCONS_00153138	Potri.008G093100.4	-93.7
953	Potri.008G093100	trans	TCONS_00153138	Potri.008G093100.1	-93.7
954	Potri.008G093100	trans	TCONS_00153138	Potri.008G093100.5	-93.7
955	Potri.008G093100	cis	TCONS_00153138		0kb
956	Potri.008G093200	cis	TCONS_00153138		+3.733kb
957	Potri.008G118400	cis	TCONS_00153163		-7.835kb
958	Potri.008G118500	trans	TCONS_00153163	Potri.008G118500.1	-92.4
959	Potri.008G118500	trans	TCONS_00153163	Potri.008G118500.3	-92.4
960	Potri.008G118500	trans	TCONS_00153163	Potri.008G118500.2	-92.4
961	Potri.008G118500	trans	TCONS_00153163	Potri.008G118500.4	-92.4
962	Potri.008G118500	trans	TCONS_00153163	Potri.008G118500.5	-92.4
963	Potri.008G118500	cis	TCONS_00153163		0kb
964	Potri.008G118600	cis	TCONS_00153163		+3.409kb
965	Potri.008G119000	cis	TCONS_00153166		-2.865kb
966	Potri.008G119100	trans	TCONS_00153166	Potri.008G119100.1	-86.8
967	Potri.008G119100	cis	TCONS_00153166		0kb
968	Potri.008G119200	cis	TCONS_00153166		+6.854kb
969	Potri.008G119300	cis	TCONS_00153167		-2.762kb
970	Potri.008G119400	trans	TCONS_00153167	Potri.008G119400.1	-91.4
971	Potri.008G119400	cis	TCONS_00153167		0kb
972	Potri.008G119500	cis	TCONS_00153167		+5.02kb
973	Potri.008G119500	cis	TCONS_00153168		-0.338kb
974	Potri.008G119600	trans	TCONS_00153168	Potri.008G119600.1	-87.8
975	Potri.008G119600	cis	TCONS_00153168		0kb
976	Potri.008G119700	cis	TCONS_00153168		+1.925kb
977	Potri.009G002100	trans	TCONS_00154515	Potri.009G002100.2	-91
978	Potri.009G002100	trans	TCONS_00154515	Potri.009G002100.1	-91
979	Potri.009G002100	trans	TCONS_00154515	Potri.009G002100.3	-91
980	Potri.009G002100	trans	TCONS_00154515	Potri.009G002100.4	-88.7
981	Potri.009G002100	cis	TCONS_00154515		0kb
982	Potri.009G002100	trans	TCONS_00154518	Potri.009G002100.1	-94.8
983	Potri.009G002100	trans	TCONS_00154518	Potri.009G002100.3	-91
984	Potri.009G002100	trans	TCONS_00154518	Potri.009G002100.2	-91
985	Potri.009G002100	trans	TCONS_00154518	Potri.009G002100.4	-88.7
986	Potri.009G002100	cis	TCONS_00154518		0kb
987	Potri.009G011700	cis	TCONS_00154573		-0.301kb
988	Potri.009G011800	trans	TCONS_00154573	Potri.009G011800.1	-94.6
989	Potri.009G011800	trans	TCONS_00154573	Potri.009G011800.2	-94.6
990	Potri.009G011800	trans	TCONS_00154573	Potri.009G011800.5	-94.6
991	Potri.009G011800	trans	TCONS_00154573	Potri.009G011800.3	-94.6
992	Potri.009G011800	trans	TCONS_00154573	Potri.009G011800.4	-94.6
993	Potri.009G011800	cis	TCONS_00154573		0kb
994	Potri.009G011700	cis	TCONS_00154574		-1.472kb
995	Potri.009G011800	trans	TCONS_00154574	Potri.009G011800.2	-94.6
996	Potri.009G011800	trans	TCONS_00154574	Potri.009G011800.3	-94.6
997	Potri.009G011800	trans	TCONS_00154574	Potri.009G011800.4	-94.6
998	Potri.009G011800	trans	TCONS_00154574	Potri.009G011800.5	-94.6
999	Potri.009G011800	trans	TCONS_00154574	Potri.009G011800.1	-94.6
1000	Potri.009G011800	cis	TCONS_00154574		0kb
1001	Potri.009G002100	trans	TCONS_00156250	Potri.009G002100.4	-92.5
1002	Potri.009G002100	trans	TCONS_00156250	Potri.009G002100.3	-88.7
1003	Potri.009G002100	trans	TCONS_00156250	Potri.009G002100.1	-88.7
1004	Potri.009G002100	trans	TCONS_00156250	Potri.009G002100.2	-88.6
1005	Potri.009G002100	cis	TCONS_00156250		0kb
1006	Potri.009G011700	cis	TCONS_00157154		-1.465kb
1007	Potri.009G011800	trans	TCONS_00157154	Potri.009G011800.5	-94.6
1008	Potri.009G011800	trans	TCONS_00157154	Potri.009G011800.1	-94.6
1009	Potri.009G011800	trans	TCONS_00157154	Potri.009G011800.2	-94.6
1010	Potri.009G011800	trans	TCONS_00157154	Potri.009G011800.4	-94.6
1011	Potri.009G011800	trans	TCONS_00157154	Potri.009G011800.3	-94.6
1012	Potri.009G011800	cis	TCONS_00157154		0kb
1013	Potri.009G011700	cis	TCONS_00158616		-5.707kb
1014	Potri.009G011800	trans	TCONS_00158616	Potri.009G011800.2	-90.5
1015	Potri.009G011800	trans	TCONS_00158616	Potri.009G011800.5	-90.5
1016	Potri.009G011800	trans	TCONS_00158616	Potri.009G011800.1	-90.5
1017	Potri.009G011800	trans	TCONS_00158616	Potri.009G011800.4	-90.5
1018	Potri.009G011800	trans	TCONS_00158616	Potri.009G011800.3	-90.5
1019	Potri.009G011800	cis	TCONS_00158616		0kb
1020	Potri.009G011700	cis	TCONS_00159390		-0.601kb
1021	Potri.009G011800	trans	TCONS_00159390	Potri.009G011800.5	-94.6
1022	Potri.009G011800	trans	TCONS_00159390	Potri.009G011800.2	-94.6
1023	Potri.009G011800	trans	TCONS_00159390	Potri.009G011800.4	-94.6
1024	Potri.009G011800	trans	TCONS_00159390	Potri.009G011800.1	-94.6
1025	Potri.009G011800	trans	TCONS_00159390	Potri.009G011800.3	-94.6
1026	Potri.009G011800	cis	TCONS_00159390		0kb
1027	Potri.009G011700	cis	TCONS_00159393		-5.067kb
1028	Potri.009G011800	trans	TCONS_00159393	Potri.009G011800.3	-90.8
1029	Potri.009G011800	trans	TCONS_00159393	Potri.009G011800.2	-90.8
1030	Potri.009G011800	trans	TCONS_00159393	Potri.009G011800.1	-90.8
1031	Potri.009G011800	trans	TCONS_00159393	Potri.009G011800.5	-90.5
1032	Potri.009G011800	trans	TCONS_00159393	Potri.009G011800.4	-90.5
1033	Potri.009G011800	cis	TCONS_00159393		0kb
1034	Potri.009G002100	trans	TCONS_00160804	Potri.009G002100.1	-91
1035	Potri.009G002100	trans	TCONS_00160804	Potri.009G002100.2	-91
1036	Potri.009G002100	trans	TCONS_00160804	Potri.009G002100.3	-91
1037	Potri.009G002100	trans	TCONS_00160804	Potri.009G002100.4	-88.7
1038	Potri.009G011800	trans	TCONS_00160823	Potri.009G011800.2	-90.8
1039	Potri.009G011800	trans	TCONS_00160823	Potri.009G011800.3	-90.8
1040	Potri.009G011800	trans	TCONS_00160823	Potri.009G011800.1	-90.8
1041	Potri.009G011800	trans	TCONS_00160823	Potri.009G011800.4	-90.5
1042	Potri.009G011800	trans	TCONS_00160823	Potri.009G011800.5	-90.5
1043	Potri.009G002100	trans	TCONS_00161545	Potri.009G002100.3	-91
1044	Potri.009G002100	trans	TCONS_00161545	Potri.009G002100.2	-91
1045	Potri.009G002100	trans	TCONS_00161545	Potri.009G002100.1	-91
1046	Potri.009G002100	trans	TCONS_00161545	Potri.009G002100.4	-88.7
1047	Potri.009G002100	trans	TCONS_00161546	Potri.009G002100.3	-88.7
1048	Potri.009G002100	trans	TCONS_00161546	Potri.009G002100.1	-88.7
1049	Potri.009G002100	trans	TCONS_00161546	Potri.009G002100.4	-88.7
1050	Potri.009G002100	trans	TCONS_00161546	Potri.009G002100.2	-88.6
1051	Potri.009G002100	cis	TCONS_00161546		0kb
1052	Potri.009G002200	trans	TCONS_00162601	Potri.009G002200.4	-101.5
1053	Potri.009G002200	trans	TCONS_00162601	Potri.009G002200.2	-101.5
1054	Potri.009G002200	trans	TCONS_00162601	Potri.009G002200.1	-101.5
1055	Potri.009G002200	trans	TCONS_00162601	Potri.009G002200.3	-101.5
1056	Potri.009G002200	cis	TCONS_00162601		0kb
1057	Potri.009G002100	trans	TCONS_00163175	Potri.009G002100.3	-91
1058	Potri.009G002100	trans	TCONS_00163175	Potri.009G002100.2	-91
1059	Potri.009G002100	trans	TCONS_00163175	Potri.009G002100.1	-91
1060	Potri.009G002100	trans	TCONS_00163175	Potri.009G002100.4	-88.7
1061	Potri.009G002100	cis	TCONS_00163175		0kb
1062	Potri.009G002200	trans	TCONS_00163177	Potri.009G002200.1	-96.9
1063	Potri.009G002200	trans	TCONS_00163177	Potri.009G002200.2	-89.7
1064	Potri.009G002200	trans	TCONS_00163177	Potri.009G002200.3	-88.7
1065	Potri.009G002200	trans	TCONS_00163177	Potri.009G002200.4	-84.4
1066	Potri.009G002200	cis	TCONS_00163177		0kb
1067	Potri.009G002100	trans	TCONS_00163610	Potri.009G002100.1	-91
1068	Potri.009G002100	trans	TCONS_00163610	Potri.009G002100.3	-91
1069	Potri.009G002100	trans	TCONS_00163610	Potri.009G002100.2	-91
1070	Potri.009G002100	cis	TCONS_00163610		0kb
1071	Potri.009G002100	trans	TCONS_00163612	Potri.009G002100.1	-91
1072	Potri.009G002100	trans	TCONS_00163612	Potri.009G002100.3	-91
1073	Potri.009G002100	trans	TCONS_00163612	Potri.009G002100.2	-91
1074	Potri.009G002100	trans	TCONS_00163612	Potri.009G002100.4	-88.6
1075	Potri.009G002100	cis	TCONS_00163612		0kb
1076	Potri.009G002100	trans	TCONS_00165123	Potri.009G002100.2	-91
1077	Potri.009G002100	trans	TCONS_00165123	Potri.009G002100.1	-91
1078	Potri.009G002100	trans	TCONS_00165123	Potri.009G002100.3	-91
1079	Potri.009G002100	trans	TCONS_00165123	Potri.009G002100.4	-88.7
1080	Potri.009G002100	cis	TCONS_00165123		0kb
1081	Potri.009G002100	trans	TCONS_00165124	Potri.009G002100.3	-91.2
1082	Potri.009G002100	trans	TCONS_00165124	Potri.009G002100.1	-90.8
1083	Potri.009G002100	trans	TCONS_00165124	Potri.009G002100.2	-90.8
1084	Potri.009G002100	trans	TCONS_00165124	Potri.009G002100.4	-88.7
1085	Potri.009G011700	cis	TCONS_00165135		-6.495kb
1086	Potri.009G011800	trans	TCONS_00165135	Potri.009G011800.2	-95
1087	Potri.009G011800	trans	TCONS_00165135	Potri.009G011800.3	-92.7
1088	Potri.009G011800	trans	TCONS_00165135	Potri.009G011800.1	-89.7
1089	Potri.009G011800	trans	TCONS_00165135	Potri.009G011800.5	-89.7
1090	Potri.009G011800	trans	TCONS_00165135	Potri.009G011800.4	-89.7
1091	Potri.009G011800	cis	TCONS_00165135		0kb
1092	Potri.012G048400	trans	TCONS_00197128	Potri.012G048400.4	-90.4
1093	Potri.012G048400	trans	TCONS_00197128	Potri.012G048400.3	-90.4
1094	Potri.012G048400	trans	TCONS_00197128	Potri.012G048400.2	-90.4
1095	Potri.012G048400	trans	TCONS_00197128	Potri.012G048400.1	-90.4
1096	Potri.012G048300	cis	TCONS_00198287		-2.802kb
1097	Potri.012G048400	trans	TCONS_00198287	Potri.012G048400.1	-88.7
1098	Potri.012G048400	trans	TCONS_00198287	Potri.012G048400.2	-88.7
1099	Potri.012G048400	trans	TCONS_00198287	Potri.012G048400.3	-88.7
1100	Potri.012G048400	trans	TCONS_00198287	Potri.012G048400.4	-88.7
1101	Potri.012G048400	cis	TCONS_00198287		0kb
1102	Potri.012G048300	cis	TCONS_00198982		-2.808kb
1103	Potri.012G048400	trans	TCONS_00198982	Potri.012G048400.4	-88.7
1104	Potri.012G048400	trans	TCONS_00198982	Potri.012G048400.2	-88.7
1105	Potri.012G048400	trans	TCONS_00198982	Potri.012G048400.3	-88.7
1106	Potri.012G048400	trans	TCONS_00198982	Potri.012G048400.1	-88.7
1107	Potri.012G048400	cis	TCONS_00198982		0kb
1108	Potri.012G048300	cis	TCONS_00199604		-2.823kb
1109	Potri.012G048400	trans	TCONS_00199604	Potri.012G048400.4	-84.1
1110	Potri.012G048400	trans	TCONS_00199604	Potri.012G048400.3	-84.1
1111	Potri.012G048400	trans	TCONS_00199604	Potri.012G048400.2	-84.1
1112	Potri.012G048400	trans	TCONS_00199604	Potri.012G048400.1	-84.1
1113	Potri.012G048400	cis	TCONS_00199604		0kb
1114	Potri.012G048300	cis	TCONS_00200091		-2.849kb
1115	Potri.012G048400	trans	TCONS_00200091	Potri.012G048400.3	-88.7
1116	Potri.012G048400	trans	TCONS_00200091	Potri.012G048400.4	-88.7
1117	Potri.012G048400	trans	TCONS_00200091	Potri.012G048400.2	-88.7
1118	Potri.012G048400	trans	TCONS_00200091	Potri.012G048400.1	-88.7
1119	Potri.012G048400	cis	TCONS_00200091		0kb
1120	Potri.012G048400	trans	TCONS_00201239	Potri.012G048400.1	-90.4
1121	Potri.012G048400	trans	TCONS_00201239	Potri.012G048400.4	-90.4
1122	Potri.012G048400	trans	TCONS_00201239	Potri.012G048400.2	-90.4
1123	Potri.012G048400	trans	TCONS_00201239	Potri.012G048400.3	-90.4
1124	Potri.012G048400	cis	TCONS_00201239		0kb
1125	Potri.012G048300	cis	TCONS_00201815		-9.899kb
1126	Potri.012G048400	trans	TCONS_00201815	Potri.012G048400.4	-90.4
1127	Potri.012G048400	trans	TCONS_00201815	Potri.012G048400.3	-90.4
1128	Potri.012G048400	trans	TCONS_00201815	Potri.012G048400.2	-90.4
1129	Potri.012G048400	trans	TCONS_00201815	Potri.012G048400.1	-90.4
1130	Potri.012G048400	cis	TCONS_00201815		0kb
1131	Potri.012G048400	trans	TCONS_00201816	Potri.012G048400.3	-90.8
1132	Potri.012G048400	trans	TCONS_00201816	Potri.012G048400.2	-90.4
1133	Potri.012G048400	trans	TCONS_00201816	Potri.012G048400.1	-90.4
1134	Potri.012G048400	trans	TCONS_00201816	Potri.012G048400.4	-90.4
1135	Potri.012G048400	cis	TCONS_00201816		0kb
1136	Potri.012G048300	cis	TCONS_00202417		-8.68kb
1137	Potri.012G048400	trans	TCONS_00202417	Potri.012G048400.3	-105.6
1138	Potri.012G048400	trans	TCONS_00202417	Potri.012G048400.4	-94.8
1139	Potri.012G048400	trans	TCONS_00202417	Potri.012G048400.1	-94.8
1140	Potri.012G048400	trans	TCONS_00202417	Potri.012G048400.2	-94.8
1141	Potri.012G048400	cis	TCONS_00202417		0kb
1142	Potri.012G050400	cis	TCONS_00202421		-9.495kb
1143	Potri.012G050500	trans	TCONS_00202421	Potri.012G050500.1	-96.2
1144	Potri.012G050500	cis	TCONS_00202421		0kb
1145	Potri.012G050500	trans	TCONS_00202422	Potri.012G050500.1	-88.3
1146	Potri.012G050500	cis	TCONS_00202422		0kb
1147	Potri.012G048400	trans	TCONS_00203216	Potri.012G048400.4	-90.4
1148	Potri.012G048400	trans	TCONS_00203216	Potri.012G048400.3	-90.4
1149	Potri.012G048400	trans	TCONS_00203216	Potri.012G048400.2	-90.4
1150	Potri.012G048400	trans	TCONS_00203216	Potri.012G048400.1	-90.4
1151	Potri.012G048400	cis	TCONS_00203216		0kb
1152	Potri.012G049300	cis	TCONS_00203219		-4.661kb
1153	Potri.012G049500	trans	TCONS_00203219	Potri.012G049500.2	-87.2
1154	Potri.012G049500	trans	TCONS_00203219	Potri.012G049500.1	-87.2
1155	Potri.012G049500	cis	TCONS_00203219		0kb
1156	Potri.012G048300	cis	TCONS_00203598		-2.76kb
1157	Potri.012G048400	trans	TCONS_00203598	Potri.012G048400.3	-105.6
1158	Potri.012G048400	trans	TCONS_00203598	Potri.012G048400.1	-94.8
1159	Potri.012G048400	trans	TCONS_00203598	Potri.012G048400.2	-94.8
1160	Potri.012G048400	trans	TCONS_00203598	Potri.012G048400.4	-94.8
1161	Potri.012G048400	cis	TCONS_00203598		0kb
1162	Potri.012G048400	trans	TCONS_00203599	Potri.012G048400.1	-96
1163	Potri.012G048400	trans	TCONS_00203599	Potri.012G048400.2	-90.4
1164	Potri.012G048400	trans	TCONS_00203599	Potri.012G048400.4	-90.4
1165	Potri.012G048400	trans	TCONS_00203599	Potri.012G048400.3	-90.4
1166	Potri.012G048400	cis	TCONS_00203599		0kb
1167	Potri.012G048300	cis	TCONS_00204783		-5.522kb
1168	Potri.012G048400	trans	TCONS_00204783	Potri.012G048400.1	-84.1
1169	Potri.012G048400	trans	TCONS_00204783	Potri.012G048400.2	-84.1
1170	Potri.012G048400	trans	TCONS_00204783	Potri.012G048400.3	-84.1
1171	Potri.012G048400	trans	TCONS_00204783	Potri.012G048400.4	-84.1
1172	Potri.012G048400	cis	TCONS_00204783		0kb
1173	Potri.012G050400	cis	TCONS_00204788		-9.478kb
1174	Potri.012G050500	trans	TCONS_00204788	Potri.012G050500.1	-88.3
1175	Potri.012G050500	cis	TCONS_00204788		0kb
1176	Potri.013G034500	cis	TCONS_00205610		-5.903kb
1177	Potri.013G034600	cis	TCONS_00205610		0kb
1178	Potri.013G034700	cis	TCONS_00205610		+1.985kb
1179	Potri.013G066500	cis	TCONS_00205831		-1.435kb
1180	Potri.013G064200	cis	TCONS_00206986		-4.032kb
1181	Potri.013G064300	cis	TCONS_00206986		+4.095kb
1182	Potri.013G065100	cis	TCONS_00206994		-0.414kb
1183	Potri.013G065200	trans	TCONS_00206994	Potri.013G065200.5	-84
1184	Potri.013G065200	trans	TCONS_00206994	Potri.013G065200.2	-84
1185	Potri.013G065200	trans	TCONS_00206994	Potri.013G065200.6	-84
1186	Potri.013G065200	trans	TCONS_00206994	Potri.013G065200.3	-84
1187	Potri.013G065200	trans	TCONS_00206994	Potri.013G065200.7	-84
1188	Potri.013G065200	trans	TCONS_00206994	Potri.013G065200.4	-84
1189	Potri.013G065200	trans	TCONS_00206994	Potri.013G065200.1	-84
1190	Potri.013G065200	cis	TCONS_00206994		0kb
1191	Potri.013G065300	cis	TCONS_00206994		0kb
1192	Potri.013G065400	cis	TCONS_00206994		+1.092kb
1193	Potri.013G066200	cis	TCONS_00207009		-4.681kb
1194	Potri.013G066400	trans	TCONS_00207009	Potri.013G066400.1	-89
1195	Potri.013G066400	cis	TCONS_00207009		0kb
1196	Potri.013G066500	trans	TCONS_00207009	Potri.013G066500.1	-89.7
1197	Potri.013G066500	cis	TCONS_00207009		0kb
1198	Potri.013G066200	cis	TCONS_00207010		-5.172kb
1199	Potri.013G066400	trans	TCONS_00207010	Potri.013G066400.1	-91.2
1200	Potri.013G066400	cis	TCONS_00207010		0kb
1201	Potri.013G066500	trans	TCONS_00207010	Potri.013G066500.1	-86
1202	Potri.013G066500	cis	TCONS_00207010		0kb
1203	Potri.013G066200	cis	TCONS_00207011		-5.172kb
1204	Potri.013G066400	trans	TCONS_00207011	Potri.013G066400.1	-91.2
1205	Potri.013G066400	cis	TCONS_00207011		0kb
1206	Potri.013G066500	trans	TCONS_00207011	Potri.013G066500.1	-90.5
1207	Potri.013G066500	cis	TCONS_00207011		0kb
1208	Potri.013G034800	trans	TCONS_00209127	Potri.013G034800.6	-95.7
1209	Potri.013G034800	trans	TCONS_00209127	Potri.013G034800.2	-95.7
1210	Potri.013G034800	trans	TCONS_00209127	Potri.013G034800.1	-95.7
1211	Potri.013G034800	trans	TCONS_00209127	Potri.013G034800.3	-95.7
1212	Potri.013G034800	trans	TCONS_00209127	Potri.013G034800.4	-95.7
1213	Potri.013G034800	trans	TCONS_00209127	Potri.013G034800.5	-95.7
1214	Potri.013G065700	trans	TCONS_00209187	Potri.013G065700.4	-97.2
1215	Potri.013G065700	trans	TCONS_00209187	Potri.013G065700.2	-92.9
1216	Potri.013G065700	trans	TCONS_00209187	Potri.013G065700.3	-90.7
1217	Potri.013G065700	trans	TCONS_00209187	Potri.013G065700.1	-88.5
1218	Potri.013G065700	cis	TCONS_00209187		0kb
1219	Potri.013G065800	cis	TCONS_00209187		+7.757kb
1220	Potri.013G065700	trans	TCONS_00209188	Potri.013G065700.2	-85
1221	Potri.013G065700	trans	TCONS_00209188	Potri.013G065700.3	-85
1222	Potri.013G065700	trans	TCONS_00209188	Potri.013G065700.4	-85
1223	Potri.013G065700	trans	TCONS_00209188	Potri.013G065700.1	-85
1224	Potri.013G065700	cis	TCONS_00209188		0kb
1225	Potri.013G084700	cis	TCONS_00209576		-9.207kb
1226	Potri.013G084800	cis	TCONS_00209576		0kb
1227	Potri.013G084900	cis	TCONS_00209576		+3.141kb
1228	Potri.013G065100	cis	TCONS_00209887		-0.747kb
1229	Potri.013G065200	trans	TCONS_00209887	Potri.013G065200.4	-101.5
1230	Potri.013G065200	trans	TCONS_00209887	Potri.013G065200.2	-91.8
1231	Potri.013G065200	trans	TCONS_00209887	Potri.013G065200.6	-90.7
1232	Potri.013G065200	trans	TCONS_00209887	Potri.013G065200.5	-90.7
1233	Potri.013G065200	trans	TCONS_00209887	Potri.013G065200.1	-90.7
1234	Potri.013G065200	trans	TCONS_00209887	Potri.013G065200.3	-90.7
1235	Potri.013G065200	trans	TCONS_00209887	Potri.013G065200.7	-90.7
1236	Potri.013G065200	cis	TCONS_00209887		0kb
1237	Potri.013G065300	cis	TCONS_00209887		0kb
1238	Potri.013G065400	cis	TCONS_00209887		+0.507kb
1239	Potri.013G065100	cis	TCONS_00209888		-0.672kb
1240	Potri.013G065200	trans	TCONS_00209888	Potri.013G065200.2	-90.7
1241	Potri.013G065200	trans	TCONS_00209888	Potri.013G065200.3	-90.7
1242	Potri.013G065200	trans	TCONS_00209888	Potri.013G065200.7	-90.7
1243	Potri.013G065200	trans	TCONS_00209888	Potri.013G065200.4	-90.7
1244	Potri.013G065200	trans	TCONS_00209888	Potri.013G065200.5	-90.7
1245	Potri.013G065200	trans	TCONS_00209888	Potri.013G065200.6	-90.7
1246	Potri.013G065200	trans	TCONS_00209888	Potri.013G065200.1	-90.7
1247	Potri.013G065200	cis	TCONS_00209888		0kb
1248	Potri.013G065300	cis	TCONS_00209888		0kb
1249	Potri.013G065400	cis	TCONS_00209888		+0.423kb
1250	Potri.013G064600	cis	TCONS_00210527		-6.115kb
1251	Potri.013G064700	trans	TCONS_00210527	Potri.013G064700.2	-89.3
1252	Potri.013G064700	trans	TCONS_00210527	Potri.013G064700.3	-89.3
1253	Potri.013G064700	trans	TCONS_00210527	Potri.013G064700.1	-89.3
1254	Potri.013G064700	cis	TCONS_00210527		0kb
1255	Potri.013G064800	cis	TCONS_00210527		+8.782kb
1256	Potri.013G064600	cis	TCONS_00210528		-7.148kb
1257	Potri.013G064700	trans	TCONS_00210528	Potri.013G064700.2	-90.6
1258	Potri.013G064700	trans	TCONS_00210528	Potri.013G064700.3	-89.3
1259	Potri.013G064700	trans	TCONS_00210528	Potri.013G064700.1	-89.3
1260	Potri.013G064700	cis	TCONS_00210528		0kb
1261	Potri.013G064800	cis	TCONS_00210528		+8.782kb
1262	Potri.013G065100	cis	TCONS_00210529		-0.713kb
1263	Potri.013G065200	trans	TCONS_00210529	Potri.013G065200.7	-90.7
1264	Potri.013G065200	trans	TCONS_00210529	Potri.013G065200.4	-90.7
1265	Potri.013G065200	trans	TCONS_00210529	Potri.013G065200.1	-90.7
1266	Potri.013G065200	trans	TCONS_00210529	Potri.013G065200.5	-90.7
1267	Potri.013G065200	trans	TCONS_00210529	Potri.013G065200.2	-90.7
1268	Potri.013G065200	trans	TCONS_00210529	Potri.013G065200.6	-90.7
1269	Potri.013G065200	trans	TCONS_00210529	Potri.013G065200.3	-90.7
1270	Potri.013G065200	cis	TCONS_00210529		0kb
1271	Potri.013G065300	cis	TCONS_00210529		0kb
1272	Potri.013G065400	cis	TCONS_00210529		+0.415kb
1273	Potri.013G034700	cis	TCONS_00211231		-9.964kb
1274	Potri.013G034800	trans	TCONS_00211231	Potri.013G034800.3	-101.5
1275	Potri.013G034800	trans	TCONS_00211231	Potri.013G034800.6	-101.5
1276	Potri.013G034800	trans	TCONS_00211231	Potri.013G034800.2	-101.5
1277	Potri.013G034800	trans	TCONS_00211231	Potri.013G034800.5	-101.5
1278	Potri.013G034800	trans	TCONS_00211231	Potri.013G034800.1	-101.5
1279	Potri.013G034800	trans	TCONS_00211231	Potri.013G034800.4	-101.5
1280	Potri.013G034800	cis	TCONS_00211231		0kb
1281	Potri.013G034900	cis	TCONS_00211231		+8.885kb
1282	Potri.013G064600	cis	TCONS_00211309		-5.67kb
1283	Potri.013G064700	trans	TCONS_00211309	Potri.013G064700.2	-89.6
1284	Potri.013G064700	trans	TCONS_00211309	Potri.013G064700.1	-89.6
1285	Potri.013G064700	trans	TCONS_00211309	Potri.013G064700.3	-89.3
1286	Potri.013G064700	cis	TCONS_00211309		0kb
1287	Potri.013G064800	cis	TCONS_00211309		+8.783kb
1288	Potri.013G065100	cis	TCONS_00211312		-0.724kb
1289	Potri.013G065200	trans	TCONS_00211312	Potri.013G065200.7	-90.7
1290	Potri.013G065200	trans	TCONS_00211312	Potri.013G065200.4	-90.7
1291	Potri.013G065200	trans	TCONS_00211312	Potri.013G065200.2	-90.7
1292	Potri.013G065200	trans	TCONS_00211312	Potri.013G065200.6	-90.7
1293	Potri.013G065200	trans	TCONS_00211312	Potri.013G065200.3	-90.7
1294	Potri.013G065200	trans	TCONS_00211312	Potri.013G065200.1	-90.7
1295	Potri.013G065200	trans	TCONS_00211312	Potri.013G065200.5	-90.7
1296	Potri.013G065200	cis	TCONS_00211312		0kb
1297	Potri.013G065300	cis	TCONS_00211312		0kb
1298	Potri.013G065400	cis	TCONS_00211312		+0.412kb
1299	Potri.013G075600	cis	TCONS_00211334		-5.885kb
1300	Potri.013G075700	trans	TCONS_00211334	Potri.013G075700.2	-104.5
1301	Potri.013G075700	trans	TCONS_00211334	Potri.013G075700.1	-101.5
1302	Potri.013G075700	cis	TCONS_00211334		0kb
1303	Potri.013G075800	cis	TCONS_00211334		+1.438kb
1304	Potri.013G065100	cis	TCONS_00212616		-0.509kb
1305	Potri.013G065200	trans	TCONS_00212616	Potri.013G065200.7	-90.7
1306	Potri.013G065200	trans	TCONS_00212616	Potri.013G065200.1	-90.7
1307	Potri.013G065200	trans	TCONS_00212616	Potri.013G065200.4	-90.7
1308	Potri.013G065200	trans	TCONS_00212616	Potri.013G065200.5	-90.7
1309	Potri.013G065200	trans	TCONS_00212616	Potri.013G065200.2	-90.7
1310	Potri.013G065200	trans	TCONS_00212616	Potri.013G065200.3	-90.7
1311	Potri.013G065200	trans	TCONS_00212616	Potri.013G065200.6	-90.7
1312	Potri.013G065200	cis	TCONS_00212616		0kb
1313	Potri.013G065300	cis	TCONS_00212616		0kb
1314	Potri.013G065400	cis	TCONS_00212616		+0.482kb
1315	Potri.013G065700	trans	TCONS_00213254	Potri.013G065700.1	-87.9
1316	Potri.013G065700	trans	TCONS_00213254	Potri.013G065700.2	-86.2
1317	Potri.013G065700	cis	TCONS_00213254		0kb
1318	Potri.013G065800	cis	TCONS_00213254		+6.357kb
1319	Potri.013G034700	cis	TCONS_00213670		-6.044kb
1320	Potri.013G034800	trans	TCONS_00213670	Potri.013G034800.2	-85.6
1321	Potri.013G034800	trans	TCONS_00213670	Potri.013G034800.3	-85.6
1322	Potri.013G034800	trans	TCONS_00213670	Potri.013G034800.4	-85.6
1323	Potri.013G034800	trans	TCONS_00213670	Potri.013G034800.5	-85.6
1324	Potri.013G034800	trans	TCONS_00213670	Potri.013G034800.1	-85.6
1325	Potri.013G034800	trans	TCONS_00213670	Potri.013G034800.6	-85.6
1326	Potri.013G034800	cis	TCONS_00213670		0kb
1327	Potri.013G065700	trans	TCONS_00213698	Potri.013G065700.3	-91.9
1328	Potri.013G065700	trans	TCONS_00213698	Potri.013G065700.2	-91.4
1329	Potri.013G065700	trans	TCONS_00213698	Potri.013G065700.1	-87.7
1330	Potri.013G065700	trans	TCONS_00213698	Potri.013G065700.4	-85.1
1331	Potri.013G065700	cis	TCONS_00213698		0kb
1332	Potri.013G085300	cis	TCONS_00213716		-7.3kb
1333	Potri.013G085500	trans	TCONS_00213716	Potri.013G085500.1	-95.9
1334	Potri.013G085500	cis	TCONS_00213716		0kb
1335	Potri.013G085600	cis	TCONS_00213716		+7.719kb
1336	Potri.013G034700	cis	TCONS_00214180		-4.446kb
1337	Potri.013G034800	trans	TCONS_00214180	Potri.013G034800.3	-95.7
1338	Potri.013G034800	trans	TCONS_00214180	Potri.013G034800.2	-95.7
1339	Potri.013G034800	trans	TCONS_00214180	Potri.013G034800.6	-95.7
1340	Potri.013G034800	trans	TCONS_00214180	Potri.013G034800.5	-95.7
1341	Potri.013G034800	trans	TCONS_00214180	Potri.013G034800.1	-95.7
1342	Potri.013G034800	trans	TCONS_00214180	Potri.013G034800.4	-95.7
1343	Potri.013G034800	cis	TCONS_00214180		0kb
1344	Potri.013G034900	cis	TCONS_00214180		+7.559kb
1345	Potri.013G034700	cis	TCONS_00214653		-6.243kb
1346	Potri.013G034800	trans	TCONS_00214653	Potri.013G034800.3	-95.7
1347	Potri.013G034800	trans	TCONS_00214653	Potri.013G034800.6	-95.7
1348	Potri.013G034800	trans	TCONS_00214653	Potri.013G034800.2	-95.7
1349	Potri.013G034800	trans	TCONS_00214653	Potri.013G034800.1	-95.7
1350	Potri.013G034800	trans	TCONS_00214653	Potri.013G034800.4	-95.7
1351	Potri.013G034800	trans	TCONS_00214653	Potri.013G034800.5	-95.7
1352	Potri.013G034800	cis	TCONS_00214653		0kb
1353	Potri.013G034900	cis	TCONS_00214653		+7.56kb
1354	Potri.013G034700	cis	TCONS_00214655		-9.795kb
1355	Potri.013G034800	trans	TCONS_00214655	Potri.013G034800.4	-91.9
1356	Potri.013G034800	trans	TCONS_00214655	Potri.013G034800.1	-91.9
1357	Potri.013G034800	trans	TCONS_00214655	Potri.013G034800.3	-91.9
1358	Potri.013G034800	trans	TCONS_00214655	Potri.013G034800.2	-91.9
1359	Potri.013G034800	trans	TCONS_00214655	Potri.013G034800.5	-91.9
1360	Potri.013G034800	trans	TCONS_00214655	Potri.013G034800.6	-87.9
1361	Potri.013G034800	cis	TCONS_00214655		0kb
1362	Potri.013G034900	cis	TCONS_00214655		+7.56kb
1363	Potri.013G064600	cis	TCONS_00214690		-5.615kb
1364	Potri.013G064700	trans	TCONS_00214690	Potri.013G064700.1	-89.6
1365	Potri.013G064700	trans	TCONS_00214690	Potri.013G064700.2	-89.6
1366	Potri.013G064700	trans	TCONS_00214690	Potri.013G064700.3	-85.8
1367	Potri.013G064700	cis	TCONS_00214690		0kb
1368	Potri.013G065100	cis	TCONS_00214693		-0.645kb
1369	Potri.013G065200	trans	TCONS_00214693	Potri.013G065200.5	-95.9
1370	Potri.013G065200	trans	TCONS_00214693	Potri.013G065200.2	-90.7
1371	Potri.013G065200	trans	TCONS_00214693	Potri.013G065200.3	-90.7
1372	Potri.013G065200	trans	TCONS_00214693	Potri.013G065200.4	-90.7
1373	Potri.013G065200	trans	TCONS_00214693	Potri.013G065200.6	-90.7
1374	Potri.013G065200	trans	TCONS_00214693	Potri.013G065200.7	-90.7
1375	Potri.013G065200	trans	TCONS_00214693	Potri.013G065200.1	-90.7
1376	Potri.013G065200	cis	TCONS_00214693		0kb
1377	Potri.013G065300	cis	TCONS_00214693		0kb
1378	Potri.013G065400	cis	TCONS_00214693		+0.499kb
1379	Potri.013G034700	cis	TCONS_00215037		-9.242kb
1380	Potri.013G034800	trans	TCONS_00215037	Potri.013G034800.5	-91.9
1381	Potri.013G034800	trans	TCONS_00215037	Potri.013G034800.1	-91.9
1382	Potri.013G034800	trans	TCONS_00215037	Potri.013G034800.4	-91.9
1383	Potri.013G034800	trans	TCONS_00215037	Potri.013G034800.2	-91.9
1384	Potri.013G034800	trans	TCONS_00215037	Potri.013G034800.3	-91.9
1385	Potri.013G034800	trans	TCONS_00215037	Potri.013G034800.6	-87.9
1386	Potri.013G034800	cis	TCONS_00215037		0kb
1387	Potri.013G034900	cis	TCONS_00215037		+7.579kb
1388	Potri.013G035000	cis	TCONS_00215041		-2.982kb
1389	Potri.014G018200	cis	TCONS_00218155		0kb
1390	Potri.014G018300	cis	TCONS_00218155		0kb
1391	Potri.014G121800	cis	TCONS_00218882		0kb
1392	Potri.014G121900	trans	TCONS_00218882	Potri.014G121900.6	-91.8
1393	Potri.014G121900	trans	TCONS_00218882	Potri.014G121900.1	-91.8
1394	Potri.014G121900	trans	TCONS_00218882	Potri.014G121900.4	-91.8
1395	Potri.014G121900	trans	TCONS_00218882	Potri.014G121900.5	-91.8
1396	Potri.014G121900	trans	TCONS_00218882	Potri.014G121900.3	-91.8
1397	Potri.014G121900	trans	TCONS_00218882	Potri.014G121900.2	-89.3
1398	Potri.014G121900	cis	TCONS_00218882		0kb
1399	Potri.014G122000	cis	TCONS_00218882		+4.722kb
1400	Potri.014G130800	trans	TCONS_00218927	Potri.014G130800.1	-92.9
1401	Potri.014G130800	cis	TCONS_00218927		0kb
1402	Potri.014G018200	cis	TCONS_00221170		0kb
1403	Potri.014G018300	cis	TCONS_00221170		0kb
1404	Potri.014G130800	trans	TCONS_00221425	Potri.014G130800.2	-88.9
1405	Potri.014G130800	trans	TCONS_00221425	Potri.014G130800.1	-88.9
1406	Potri.014G130900	cis	TCONS_00221427		-0.369kb
1407	Potri.014G131000	trans	TCONS_00221427	Potri.014G131000.5	-98.1
1408	Potri.014G131000	trans	TCONS_00221427	Potri.014G131000.1	-92.6
1409	Potri.014G131000	trans	TCONS_00221427	Potri.014G131000.4	-90.7
1410	Potri.014G131000	trans	TCONS_00221427	Potri.014G131000.2	-85.9
1411	Potri.014G131000	trans	TCONS_00221427	Potri.014G131000.3	-85.9
1412	Potri.014G131000	cis	TCONS_00221427		0kb
1413	Potri.014G130900	cis	TCONS_00221428		-4.231kb
1414	Potri.014G131000	trans	TCONS_00221428	Potri.014G131000.4	-93
1415	Potri.014G131000	trans	TCONS_00221428	Potri.014G131000.2	-91.8
1416	Potri.014G131000	trans	TCONS_00221428	Potri.014G131000.5	-85.6
1417	Potri.014G131000	trans	TCONS_00221428	Potri.014G131000.1	-85.6
1418	Potri.014G131000	trans	TCONS_00221428	Potri.014G131000.3	-85.6
1419	Potri.014G131000	trans	TCONS_00221428	Potri.014G131000.6	-85.6
1420	Potri.014G131000	cis	TCONS_00221428		0kb
1421	Potri.014G131100	cis	TCONS_00221428		+9.523kb
1422	Potri.014G131000	trans	TCONS_00221429	Potri.014G131000.4	-92.6
1423	Potri.014G131000	trans	TCONS_00221429	Potri.014G131000.3	-92.6
1424	Potri.014G131000	trans	TCONS_00221429	Potri.014G131000.2	-92.6
1425	Potri.014G131000	trans	TCONS_00221429	Potri.014G131000.1	-92.6
1426	Potri.014G131000	trans	TCONS_00221429	Potri.014G131000.6	-92.6
1427	Potri.014G131000	trans	TCONS_00221429	Potri.014G131000.5	-85.6
1428	Potri.014G130800	cis	TCONS_00223224		+1.994kb
1429	Potri.014G130800	cis	TCONS_00223225		+1.491kb
1430	Potri.014G130800	trans	TCONS_00226816	Potri.014G130800.2	-88.9
1431	Potri.014G130800	trans	TCONS_00226816	Potri.014G130800.1	-88.9
1432	Potri.014G130800	cis	TCONS_00226816		0kb
1433	Potri.014G130900	cis	TCONS_00226816		+5.654kb
1434	Potri.014G131000	trans	TCONS_00226819	Potri.014G131000.6	-97.1
1435	Potri.014G131000	trans	TCONS_00226819	Potri.014G131000.3	-95.5
1436	Potri.014G131000	trans	TCONS_00226819	Potri.014G131000.4	-94.8
1437	Potri.014G131000	trans	TCONS_00226819	Potri.014G131000.1	-90
1438	Potri.014G131000	trans	TCONS_00226819	Potri.014G131000.5	-85.6
1439	Potri.014G131000	trans	TCONS_00226819	Potri.014G131000.2	-85.6
1440	Potri.014G130900	cis	TCONS_00226820		-8.381kb
1441	Potri.014G131000	trans	TCONS_00226820	Potri.014G131000.1	-92.6
1442	Potri.014G131000	trans	TCONS_00226820	Potri.014G131000.3	-92.6
1443	Potri.014G131000	trans	TCONS_00226820	Potri.014G131000.4	-92.6
1444	Potri.014G131000	trans	TCONS_00226820	Potri.014G131000.2	-92.6
1445	Potri.014G131000	trans	TCONS_00226820	Potri.014G131000.6	-92.6
1446	Potri.014G131000	trans	TCONS_00226820	Potri.014G131000.5	-85.6
1447	Potri.014G131000	cis	TCONS_00226820		0kb
1448	Potri.014G131100	cis	TCONS_00226820		+5.476kb
1449	Potri.014G130800	trans	TCONS_00228740	Potri.014G130800.1	-92.9
1450	Potri.014G130800	trans	TCONS_00228740	Potri.014G130800.2	-88.9
1451	Potri.014G130800	cis	TCONS_00228740		0kb
1452	Potri.014G130900	cis	TCONS_00228740		+6.76kb
1453	Potri.014G018200	cis	TCONS_00230172		-1.764kb
1454	Potri.014G018300	trans	TCONS_00230172	Potri.014G018300.2	-87.7
1455	Potri.014G018300	trans	TCONS_00230172	Potri.014G018300.1	-87.7
1456	Potri.014G018300	trans	TCONS_00230172	Potri.014G018300.3	-87.7
1457	Potri.014G018300	trans	TCONS_00230172	Potri.014G018300.4	-87.7
1458	Potri.014G018300	cis	TCONS_00230172		0kb
1459	Potri.014G130800	cis	TCONS_00230552		+1.897kb
1460	Potri.014G130900	cis	TCONS_00231198		-4.27kb
1461	Potri.014G131000	trans	TCONS_00231198	Potri.014G131000.4	-92.5
1462	Potri.014G131000	trans	TCONS_00231198	Potri.014G131000.1	-91
1463	Potri.014G131000	trans	TCONS_00231198	Potri.014G131000.3	-86.2
1464	Potri.014G131000	trans	TCONS_00231198	Potri.014G131000.6	-85.6
1465	Potri.014G131000	trans	TCONS_00231198	Potri.014G131000.2	-85.6
1466	Potri.014G131000	trans	TCONS_00231198	Potri.014G131000.5	-85.6
1467	Potri.014G131000	cis	TCONS_00231198		0kb
1468	Potri.014G131100	cis	TCONS_00231198		+8.617kb
1469	Potri.014G130900	cis	TCONS_00231199		-4.27kb
1470	Potri.014G131000	trans	TCONS_00231199	Potri.014G131000.2	-85.6
1471	Potri.014G131000	trans	TCONS_00231199	Potri.014G131000.4	-85.6
1472	Potri.014G131000	trans	TCONS_00231199	Potri.014G131000.6	-85.6
1473	Potri.014G131000	trans	TCONS_00231199	Potri.014G131000.3	-85.6
1474	Potri.014G131000	trans	TCONS_00231199	Potri.014G131000.5	-85.6
1475	Potri.014G131000	trans	TCONS_00231199	Potri.014G131000.1	-85.6
1476	Potri.014G131000	cis	TCONS_00231199		0kb
1477	Potri.014G131100	cis	TCONS_00231199		+8.617kb
1478	Potri.015G070200	cis	TCONS_00231830		-0.083kb
1479	Potri.015G070300	cis	TCONS_00231830		+9.725kb
1480	Potri.015G048400	trans	TCONS_00232674	Potri.015G048400.2	-101.5
1481	Potri.015G048400	trans	TCONS_00232674	Potri.015G048400.1	-101.5
1482	Potri.015G048400	trans	TCONS_00232674	Potri.015G048400.3	-101.5
1483	Potri.015G048400	cis	TCONS_00232674		0kb
1484	Potri.015G048700	trans	TCONS_00232676	Potri.015G048700.1	-96.5
1485	Potri.015G048700	trans	TCONS_00232676	Potri.015G048700.2	-96.5
1486	Potri.015G048700	trans	TCONS_00232676	Potri.015G048700.3	-96.5
1487	Potri.015G048700	cis	TCONS_00232678		-5.369kb
1488	Potri.015G048700	cis	TCONS_00232679		-7.164kb
1489	Potri.015G072400	cis	TCONS_00232846		-7.707kb
1490	Potri.015G072500	trans	TCONS_00232846	Potri.015G072500.1	-101.5
1491	Potri.015G072500	cis	TCONS_00232846		0kb
1492	Potri.015G072400	cis	TCONS_00232847		-7.463kb
1493	Potri.015G072500	trans	TCONS_00232847	Potri.015G072500.1	-86.6
1494	Potri.015G072500	cis	TCONS_00232847		0kb
1495	Potri.015G073100	cis	TCONS_00232851		-0.69kb
1496	Potri.015G073200	trans	TCONS_00232851	Potri.015G073200.3	-87.7
1497	Potri.015G073200	trans	TCONS_00232851	Potri.015G073200.2	-87.7
1498	Potri.015G073200	trans	TCONS_00232851	Potri.015G073200.1	-87.7
1499	Potri.015G073200	cis	TCONS_00232851		0kb
1500	Potri.015G073300	cis	TCONS_00232851		+5.865kb
1501	Potri.015G048700	cis	TCONS_00233880		-6.019kb
1502	Potri.015G072600	trans	TCONS_00233941	Potri.015G072600.1	-90.1
1503	Potri.015G072600	trans	TCONS_00233941	Potri.015G072600.3	-90.1
1504	Potri.015G072600	trans	TCONS_00233941	Potri.015G072600.4	-90.1
1505	Potri.015G072600	trans	TCONS_00233941	Potri.015G072600.2	-90.1
1506	Potri.015G072600	cis	TCONS_00233941		0kb
1507	Potri.015G072700	cis	TCONS_00233941		+9.722kb
1508	Potri.015G048700	cis	TCONS_00234634		-6.229kb
1509	Potri.015G070400	cis	TCONS_00234700		-4.833kb
1510	Potri.015G070500	trans	TCONS_00234700	Potri.015G070500.3	-92.9
1511	Potri.015G070500	trans	TCONS_00234700	Potri.015G070500.1	-90.3
1512	Potri.015G070500	trans	TCONS_00234700	Potri.015G070500.8	-90.3
1513	Potri.015G070500	trans	TCONS_00234700	Potri.015G070500.2	-90.3
1514	Potri.015G070500	trans	TCONS_00234700	Potri.015G070500.6	-90.3
1515	Potri.015G070500	trans	TCONS_00234700	Potri.015G070500.7	-90.3
1516	Potri.015G070500	trans	TCONS_00234700	Potri.015G070500.4	-90.3
1517	Potri.015G070500	trans	TCONS_00234700	Potri.015G070500.5	-90.3
1518	Potri.015G070500	cis	TCONS_00234700		0kb
1519	Potri.015G070600	cis	TCONS_00234700		+6.188kb
1520	Potri.015G070400	cis	TCONS_00234701		-4.833kb
1521	Potri.015G070500	trans	TCONS_00234701	Potri.015G070500.6	-98.9
1522	Potri.015G070500	trans	TCONS_00234701	Potri.015G070500.7	-93.9
1523	Potri.015G070500	trans	TCONS_00234701	Potri.015G070500.2	-90.4
1524	Potri.015G070500	trans	TCONS_00234701	Potri.015G070500.4	-90.3
1525	Potri.015G070500	trans	TCONS_00234701	Potri.015G070500.5	-90.3
1526	Potri.015G070500	trans	TCONS_00234701	Potri.015G070500.1	-90.3
1527	Potri.015G070500	trans	TCONS_00234701	Potri.015G070500.3	-90.3
1528	Potri.015G070500	trans	TCONS_00234701	Potri.015G070500.8	-90.3
1529	Potri.015G070500	cis	TCONS_00234701		0kb
1530	Potri.015G070600	cis	TCONS_00234701		+5.432kb
1531	Potri.015G048700	cis	TCONS_00236521		-5.376kb
1532	Potri.015G048700	cis	TCONS_00236522		-7.013kb
1533	Potri.015G071600	cis	TCONS_00237121		-9.294kb
1534	Potri.015G071700	trans	TCONS_00237121	Potri.015G071700.1	-89.9
1535	Potri.015G071700	cis	TCONS_00237121		0kb
1536	Potri.015G072600	trans	TCONS_00237122	Potri.015G072600.2	-90.1
1537	Potri.015G072600	trans	TCONS_00237122	Potri.015G072600.4	-90.1
1538	Potri.015G072600	trans	TCONS_00237122	Potri.015G072600.1	-90.1
1539	Potri.015G072600	trans	TCONS_00237122	Potri.015G072600.3	-90.1
1540	Potri.015G072600	cis	TCONS_00237122		0kb
1541	Potri.015G072700	cis	TCONS_00237122		+9.415kb
1542	Potri.015G048700	cis	TCONS_00237696		-5.103kb
1543	Potri.015G073100	cis	TCONS_00237748		-0.607kb
1544	Potri.015G073200	trans	TCONS_00237748	Potri.015G073200.3	-90.6
1545	Potri.015G073200	trans	TCONS_00237748	Potri.015G073200.1	-90.4
1546	Potri.015G073200	trans	TCONS_00237748	Potri.015G073200.2	-83.3
1547	Potri.015G073200	cis	TCONS_00237748		0kb
1548	Potri.015G073300	cis	TCONS_00237748		+7.186kb
1549	Potri.015G073300	cis	TCONS_00238106		-1.976kb
1550	Potri.015G073400	cis	TCONS_00238106		0kb
1551	Potri.015G073500	cis	TCONS_00238106		+8.714kb
1552	Potri.015G048700	trans	TCONS_00238736	Potri.015G048700.2	-96.5
1553	Potri.015G048700	trans	TCONS_00238736	Potri.015G048700.1	-96.5
1554	Potri.015G048700	trans	TCONS_00238736	Potri.015G048700.3	-96.5
1555	Potri.015G048700	cis	TCONS_00238736		0kb
1556	Potri.015G048700	cis	TCONS_00238737		-5.336kb
1557	Potri.015G070400	cis	TCONS_00238778		-5.36kb
1558	Potri.015G070500	trans	TCONS_00238778	Potri.015G070500.8	-103
1559	Potri.015G070500	trans	TCONS_00238778	Potri.015G070500.5	-88.5
1560	Potri.015G070500	trans	TCONS_00238778	Potri.015G070500.1	-88.5
1561	Potri.015G070500	trans	TCONS_00238778	Potri.015G070500.6	-88.5
1562	Potri.015G070500	trans	TCONS_00238778	Potri.015G070500.2	-88.5
1563	Potri.015G070500	trans	TCONS_00238778	Potri.015G070500.3	-88.5
1564	Potri.015G070500	trans	TCONS_00238778	Potri.015G070500.7	-88.5
1565	Potri.015G070500	trans	TCONS_00238778	Potri.015G070500.4	-88.5
1566	Potri.015G070500	cis	TCONS_00238778		0kb
1567	Potri.015G070600	cis	TCONS_00238778		+6.65kb
1568	Potri.015G070400	cis	TCONS_00238779		-5.36kb
1569	Potri.015G070500	trans	TCONS_00238779	Potri.015G070500.2	-89.2
1570	Potri.015G070500	trans	TCONS_00238779	Potri.015G070500.4	-88.5
1571	Potri.015G070500	trans	TCONS_00238779	Potri.015G070500.7	-88.5
1572	Potri.015G070500	trans	TCONS_00238779	Potri.015G070500.3	-88.5
1573	Potri.015G070500	trans	TCONS_00238779	Potri.015G070500.6	-88.5
1574	Potri.015G070500	trans	TCONS_00238779	Potri.015G070500.5	-88.5
1575	Potri.015G070500	trans	TCONS_00238779	Potri.015G070500.8	-88.5
1576	Potri.015G070500	trans	TCONS_00238779	Potri.015G070500.1	-88.5
1577	Potri.015G070500	cis	TCONS_00238779		0kb
1578	Potri.015G070600	cis	TCONS_00238779		+5.908kb
1579	Potri.015G048400	trans	TCONS_00239704	Potri.015G048400.3	-92.9
1580	Potri.015G048400	trans	TCONS_00239704	Potri.015G048400.2	-89.7
1581	Potri.015G048400	trans	TCONS_00239704	Potri.015G048400.1	-89.2
1582	Potri.015G048400	cis	TCONS_00239704		0kb
1583	Potri.015G072400	cis	TCONS_00239731		-7.704kb
1584	Potri.015G072500	trans	TCONS_00239731	Potri.015G072500.1	-86.6
1585	Potri.015G072500	cis	TCONS_00239731		0kb
1586	Potri.015G069700	cis	TCONS_00241081		+3.997kb
1587	Potri.015G070400	cis	TCONS_00241085		-5.3kb
1588	Potri.015G070500	trans	TCONS_00241085	Potri.015G070500.2	-88.5
1589	Potri.015G070500	trans	TCONS_00241085	Potri.015G070500.6	-88.5
1590	Potri.015G070500	trans	TCONS_00241085	Potri.015G070500.3	-88.5
1591	Potri.015G070500	trans	TCONS_00241085	Potri.015G070500.7	-88.5
1592	Potri.015G070500	trans	TCONS_00241085	Potri.015G070500.4	-88.5
1593	Potri.015G070500	trans	TCONS_00241085	Potri.015G070500.8	-88.5
1594	Potri.015G070500	trans	TCONS_00241085	Potri.015G070500.1	-88.5
1595	Potri.015G070500	trans	TCONS_00241085	Potri.015G070500.5	-88.5
1596	Potri.015G070500	cis	TCONS_00241085		0kb
1597	Potri.015G070600	cis	TCONS_00241085		+5.648kb
1598	Potri.015G072600	trans	TCONS_00241088	Potri.015G072600.4	-89.9
1599	Potri.015G072600	trans	TCONS_00241088	Potri.015G072600.1	-89.9
1600	Potri.015G072600	trans	TCONS_00241088	Potri.015G072600.2	-89.9
1601	Potri.015G072600	trans	TCONS_00241088	Potri.015G072600.3	-89.9
1602	Potri.015G072600	cis	TCONS_00241088		0kb
1603	Potri.014G035800	trans	TCONS_00241089	Potri.014G035800.3	-60.4
1604	Potri.014G035800	trans	TCONS_00241089	Potri.014G035800.7	-60.4
1605	Potri.014G035800	trans	TCONS_00241089	Potri.014G035800.1	-60.4
1606	Potri.014G035800	trans	TCONS_00241089	Potri.014G035800.8	-60.4
1607	Potri.014G035800	trans	TCONS_00241089	Potri.014G035800.5	-60.4
1608	Potri.014G035800	trans	TCONS_00241089	Potri.014G035800.2	-60.4
1609	Potri.015G072600	trans	TCONS_00241089	Potri.015G072600.2	-92
1610	Potri.015G072600	trans	TCONS_00241089	Potri.015G072600.3	-89.9
1611	Potri.015G072600	trans	TCONS_00241089	Potri.015G072600.4	-89.9
1612	Potri.015G072600	trans	TCONS_00241089	Potri.015G072600.1	-89.9
1613	Potri.015G072600	cis	TCONS_00241089		0kb
1614	Potri.015G072600	trans	TCONS_00241090	Potri.015G072600.4	-90.1
1615	Potri.015G072600	trans	TCONS_00241090	Potri.015G072600.2	-90.1
1616	Potri.015G072600	trans	TCONS_00241090	Potri.015G072600.1	-90.1
1617	Potri.015G072600	trans	TCONS_00241090	Potri.015G072600.3	-90.1
1618	Potri.015G072600	cis	TCONS_00241090		0kb
1619	Potri.015G072700	cis	TCONS_00241090		+9.789kb
1620	Potri.015G072900	cis	TCONS_00241091		-2.846kb
1621	Potri.015G073000	trans	TCONS_00241091	Potri.015G073000.1	-91
1622	Potri.015G073000	cis	TCONS_00241091		0kb
1623	Potri.016G011600	cis	TCONS_00242657		+7.395kb
1624	Potri.016G012100	trans	TCONS_00242657	Potri.016G012100.1	-101.5
1625	Potri.016G011600	cis	TCONS_00242661		0kb
1626	Potri.016G011700	cis	TCONS_00242661		0kb
1627	Potri.016G011800	cis	TCONS_00242661		0kb
1628	Potri.016G011900	cis	TCONS_00242661		0kb
1629	Potri.016G012000	cis	TCONS_00242661		0kb
1630	Potri.016G012100	trans	TCONS_00242661	Potri.016G012100.1	-81.3
1631	Potri.016G012100	cis	TCONS_00242661		0kb
1632	Potri.016G012200	cis	TCONS_00242661		+8.713kb
1633	Potri.016G014100	trans	TCONS_00242672	Potri.016G014100.1	-82
1634	Potri.016G014200	cis	TCONS_00242672		-2.397kb
1635	Potri.016G014300	trans	TCONS_00242672	Potri.016G014300.1	-81.5
1636	Potri.016G014300	cis	TCONS_00242672		0kb
1637	Potri.016G014400	trans	TCONS_00242672	Potri.016G014400.1	-82
1638	Potri.016G014400	cis	TCONS_00242672		+4.511kb
1639	Potri.016G072500	cis	TCONS_00242995		-0.132kb
1640	Potri.016G072600	trans	TCONS_00242995	Potri.016G072600.1	-94.7
1641	Potri.016G072600	cis	TCONS_00242995		0kb
1642	Potri.016G072700	cis	TCONS_00242995		+9.68kb
1643	Potri.016G013000	cis	TCONS_00243859		-5.989kb
1644	Potri.016G013100	trans	TCONS_00243859	Potri.016G013100.1	-85.3
1645	Potri.016G013100	trans	TCONS_00243859	Potri.016G013100.2	-85.3
1646	Potri.016G013100	cis	TCONS_00243859		0kb
1647	Potri.016G013200	cis	TCONS_00243859		+3.966kb
1648	Potri.016G061500	trans	TCONS_00243979	Potri.016G061500.2	-79.8
1649	Potri.016G061500	trans	TCONS_00243979	Potri.016G061500.1	-79.8
1650	Potri.016G061500	trans	TCONS_00243979	Potri.016G061500.3	-79.8
1651	Potri.016G061500	trans	TCONS_00243979	Potri.016G061500.4	-79.8
1652	Potri.016G071000	cis	TCONS_00244004		+3.038kb
1653	Potri.016G073500	trans	TCONS_00244008	Potri.016G073500.5	-92.7
1654	Potri.016G073500	trans	TCONS_00244008	Potri.016G073500.4	-90.7
1655	Potri.016G073500	trans	TCONS_00244008	Potri.016G073500.3	-85.3
1656	Potri.016G073500	trans	TCONS_00244008	Potri.016G073500.2	-84.4
1657	Potri.016G073500	trans	TCONS_00244008	Potri.016G073500.6	-84.4
1658	Potri.016G073500	trans	TCONS_00244008	Potri.016G073500.1	-84.4
1659	Potri.016G073500	cis	TCONS_00244008		0kb
1660	Potri.016G013300	cis	TCONS_00244523		-2.752kb
1661	Potri.016G013400	trans	TCONS_00244523	Potri.016G013400.2	-103
1662	Potri.016G013400	trans	TCONS_00244523	Potri.016G013400.1	-103
1663	Potri.016G013400	cis	TCONS_00244523		0kb
1664	Potri.016G013500	cis	TCONS_00244523		+3.308kb
1665	Potri.016G013300	cis	TCONS_00246304		-2.585kb
1666	Potri.016G013400	trans	TCONS_00246304	Potri.016G013400.2	-103
1667	Potri.016G013400	trans	TCONS_00246304	Potri.016G013400.1	-103
1668	Potri.016G013400	cis	TCONS_00246304		0kb
1669	Potri.016G013500	cis	TCONS_00246304		+3.304kb
1670	Potri.016G011600	cis	TCONS_00246834		+6.095kb
1671	Potri.016G012100	trans	TCONS_00246834	Potri.016G012100.1	-81.2
1672	Potri.016G012100	trans	TCONS_00247405	Potri.016G012100.1	-82.3
1673	Potri.016G011600	trans	TCONS_00247408	Potri.016G011600.1	-101.5
1674	Potri.016G011600	cis	TCONS_00247408		0kb
1675	Potri.016G011700	cis	TCONS_00247408		+1.04kb
1676	Potri.016G061400	cis	TCONS_00247524		-5.523kb
1677	Potri.016G061500	trans	TCONS_00247524	Potri.016G061500.1	-85.5
1678	Potri.016G061500	trans	TCONS_00247524	Potri.016G061500.2	-85.5
1679	Potri.016G061500	trans	TCONS_00247524	Potri.016G061500.3	-85.5
1680	Potri.016G061500	trans	TCONS_00247524	Potri.016G061500.4	-85.5
1681	Potri.016G061500	cis	TCONS_00247524		0kb
1682	Potri.016G061500	trans	TCONS_00247526	Potri.016G061500.4	-101.5
1683	Potri.016G061500	trans	TCONS_00247526	Potri.016G061500.1	-101.5
1684	Potri.016G061500	trans	TCONS_00247526	Potri.016G061500.2	-101.5
1685	Potri.016G061500	trans	TCONS_00247526	Potri.016G061500.3	-101.5
1686	Potri.016G011600	cis	TCONS_00248040		+7.237kb
1687	Potri.016G012100	trans	TCONS_00248040	Potri.016G012100.1	-80.7
1688	Potri.016G061500	trans	TCONS_00248040	Potri.016G061500.2	-67.1
1689	Potri.016G061500	trans	TCONS_00248040	Potri.016G061500.1	-67.1
1690	Potri.016G061500	trans	TCONS_00248040	Potri.016G061500.4	-67.1
1691	Potri.016G061500	trans	TCONS_00248040	Potri.016G061500.3	-67.1
1692	Potri.016G014000	cis	TCONS_00248052		-1.378kb
1693	Potri.016G014100	trans	TCONS_00248052	Potri.016G014100.1	-82.3
1694	Potri.016G014100	cis	TCONS_00248052		0kb
1695	Potri.016G014200	cis	TCONS_00248052		0kb
1696	Potri.016G014300	trans	TCONS_00248052	Potri.016G014300.1	-81.5
1697	Potri.016G014300	cis	TCONS_00248052		0kb
1698	Potri.016G014400	trans	TCONS_00248052	Potri.016G014400.1	-81.5
1699	Potri.016G014400	cis	TCONS_00248052		+9.143kb
1700	Potri.016G014000	cis	TCONS_00248055		-1.863kb
1701	Potri.016G014100	trans	TCONS_00248055	Potri.016G014100.1	-84
1702	Potri.016G014100	cis	TCONS_00248055		0kb
1703	Potri.016G014200	trans	TCONS_00248055	Potri.016G014200.1	-69.9
1704	Potri.016G014200	cis	TCONS_00248055		0kb
1705	Potri.016G014300	trans	TCONS_00248055	Potri.016G014300.1	-83.2
1706	Potri.016G014300	cis	TCONS_00248055		0kb
1707	Potri.016G014400	trans	TCONS_00248055	Potri.016G014400.1	-84
1708	Potri.016G014400	cis	TCONS_00248055		+8.352kb
1709	Potri.016G014000	cis	TCONS_00248056		-2.38kb
1710	Potri.016G014100	trans	TCONS_00248056	Potri.016G014100.1	-84.7
1711	Potri.016G014100	cis	TCONS_00248056		0kb
1712	Potri.016G014200	trans	TCONS_00248056	Potri.016G014200.1	-80
1713	Potri.016G014200	cis	TCONS_00248056		0kb
1714	Potri.016G014300	trans	TCONS_00248056	Potri.016G014300.1	-86.3
1715	Potri.016G014300	cis	TCONS_00248056		0kb
1716	Potri.016G014400	trans	TCONS_00248056	Potri.016G014400.1	-82
1717	Potri.016G014400	cis	TCONS_00248056		+3.414kb
1718	Potri.016G072500	cis	TCONS_00248153		-0.12kb
1719	Potri.016G072600	trans	TCONS_00248153	Potri.016G072600.1	-94.7
1720	Potri.016G072600	cis	TCONS_00248153		0kb
1721	Potri.016G072700	cis	TCONS_00248153		+8.992kb
1722	Potri.016G061600	cis	TCONS_00248510		-4.228kb
1723	Potri.016G061700	trans	TCONS_00248510	Potri.016G061700.3	-86.8
1724	Potri.016G061700	trans	TCONS_00248510	Potri.016G061700.2	-86.8
1725	Potri.016G061700	trans	TCONS_00248510	Potri.016G061700.1	-86.8
1726	Potri.016G061700	cis	TCONS_00248510		0kb
1727	Potri.016G071000	cis	TCONS_00248533		+3.009kb
1728	Potri.016G011600	cis	TCONS_00248893		+6.158kb
1729	Potri.016G012100	trans	TCONS_00248893	Potri.016G012100.1	-83
1730	Potri.016G014100	trans	TCONS_00248896	Potri.016G014100.1	-83
1731	Potri.016G014200	cis	TCONS_00248896		-3.075kb
1732	Potri.016G014300	trans	TCONS_00248896	Potri.016G014300.1	-85.7
1733	Potri.016G014300	cis	TCONS_00248896		0kb
1734	Potri.016G014400	trans	TCONS_00248896	Potri.016G014400.1	-85.8
1735	Potri.016G014400	cis	TCONS_00248896		+4.042kb
1736	Potri.016G072500	cis	TCONS_00248999		-0.132kb
1737	Potri.016G072600	trans	TCONS_00248999	Potri.016G072600.1	-94.7
1738	Potri.016G072600	cis	TCONS_00248999		0kb
1739	Potri.016G011600	trans	TCONS_00249372	Potri.016G011600.1	-82.2
1740	Potri.016G011600	cis	TCONS_00249372		0kb
1741	Potri.016G011700	cis	TCONS_00249372		+1.056kb
1742	Potri.016G013300	cis	TCONS_00249379		-3.567kb
1743	Potri.016G013400	trans	TCONS_00249379	Potri.016G013400.1	-103
1744	Potri.016G013400	trans	TCONS_00249379	Potri.016G013400.2	-103
1745	Potri.016G013400	cis	TCONS_00249379		0kb
1746	Potri.016G013500	cis	TCONS_00249379		+3.305kb
1747	Potri.016G014700	cis	TCONS_00249381		-3.21kb
1748	Potri.016G014800	trans	TCONS_00249381	Potri.016G014800.1	-104.5
1749	Potri.016G014800	cis	TCONS_00249381		0kb
1750	Potri.016G014900	cis	TCONS_00249381		+1.025kb
1751	Potri.016G012100	trans	TCONS_00250402	Potri.016G012100.1	-82.3
1752	Potri.016G013000	cis	TCONS_00250407		-5.931kb
1753	Potri.016G013100	trans	TCONS_00250407	Potri.016G013100.1	-85.3
1754	Potri.016G013100	trans	TCONS_00250407	Potri.016G013100.2	-85.3
1755	Potri.016G013100	cis	TCONS_00250407		0kb
1756	Potri.016G013200	cis	TCONS_00250407		+3.963kb
1757	Potri.016G061400	cis	TCONS_00250582		-5.762kb
1758	Potri.016G061500	trans	TCONS_00250582	Potri.016G061500.1	-85.5
1759	Potri.016G061500	trans	TCONS_00250582	Potri.016G061500.2	-85.5
1760	Potri.016G061500	trans	TCONS_00250582	Potri.016G061500.3	-85.5
1761	Potri.016G061500	trans	TCONS_00250582	Potri.016G061500.4	-85.5
1762	Potri.016G061500	cis	TCONS_00250582		0kb
1763	Potri.016G061500	trans	TCONS_00250583	Potri.016G061500.2	-85.5
1764	Potri.016G061500	trans	TCONS_00250583	Potri.016G061500.3	-85.5
1765	Potri.016G061500	trans	TCONS_00250583	Potri.016G061500.4	-85.5
1766	Potri.016G061500	trans	TCONS_00250583	Potri.016G061500.1	-85.5
1767	Potri.016G061600	cis	TCONS_00250585		-4.207kb
1768	Potri.016G061700	trans	TCONS_00250585	Potri.016G061700.1	-90.6
1769	Potri.016G061700	trans	TCONS_00250585	Potri.016G061700.3	-86.8
1770	Potri.016G061700	trans	TCONS_00250585	Potri.016G061700.2	-86.8
1771	Potri.016G061700	cis	TCONS_00250585		0kb
1772	Potri.016G071000	cis	TCONS_00250618		+2.991kb
1773	Potri.016G072500	cis	TCONS_00250623		-0.174kb
1774	Potri.016G072600	trans	TCONS_00250623	Potri.016G072600.1	-94.7
1775	Potri.016G072600	cis	TCONS_00250623		0kb
1776	Potri.016G072700	cis	TCONS_00250623		+9.021kb
1777	Potri.016G072500	cis	TCONS_00250624		-0.174kb
1778	Potri.016G072600	trans	TCONS_00250624	Potri.016G072600.1	-96.9
1779	Potri.016G072600	cis	TCONS_00250624		0kb
1780	Potri.016G072700	cis	TCONS_00250624		+9.021kb
1781	Potri.017G021700	cis	TCONS_00252367		-0.856kb
1782	Potri.017G021800	trans	TCONS_00252367	Potri.017G021800.1	-85.9
1783	Potri.017G021800	trans	TCONS_00252367	Potri.017G021800.2	-83.8
1784	Potri.017G021800	cis	TCONS_00252367		0kb
1785	Potri.017G022500	trans	TCONS_00252367	Potri.017G022500.1	-83.8
1786	Potri.017G022500	trans	TCONS_00252367	Potri.017G022500.2	-83.8
1787	Potri.017G022500	trans	TCONS_00252367	Potri.017G022500.3	-83.8
1788	Potri.017G022500	trans	TCONS_00252367	Potri.017G022500.4	-83.8
1789	Potri.017G022500	trans	TCONS_00252367	Potri.017G022500.5	-80
1790	Potri.017G021800	trans	TCONS_00252373	Potri.017G021800.1	-81.5
1791	Potri.017G021800	trans	TCONS_00252373	Potri.017G021800.2	-81.5
1792	Potri.017G022500	trans	TCONS_00252373	Potri.017G022500.5	-85.9
1793	Potri.017G022500	trans	TCONS_00252373	Potri.017G022500.1	-85.9
1794	Potri.017G022500	trans	TCONS_00252373	Potri.017G022500.4	-85.9
1795	Potri.017G022500	trans	TCONS_00252373	Potri.017G022500.3	-85.9
1796	Potri.017G022500	trans	TCONS_00252373	Potri.017G022500.2	-85.9
1797	Potri.017G023000	trans	TCONS_00252373	Potri.017G023000.1	-82.3
1798	Potri.017G021700	trans	TCONS_00252384	Potri.017G021700.1	-79.6
1799	Potri.017G022200	trans	TCONS_00252384	Potri.017G022200.1	-80
1800	Potri.017G022600	trans	TCONS_00252384	Potri.017G022600.1	-78.2
1801	Potri.017G022600	cis	TCONS_00252384		-6.425kb
1802	Potri.017G022700	trans	TCONS_00252384	Potri.017G022700.2	-84.2
1803	Potri.017G022700	trans	TCONS_00252384	Potri.017G022700.1	-84.2
1804	Potri.017G022700	cis	TCONS_00252384		0kb
1805	Potri.017G022800	cis	TCONS_00252384		+1.488kb
1806	Potri.017G021300	trans	TCONS_00256199	Potri.017G021300.1	-63.2
1807	Potri.017G021700	cis	TCONS_00256199		-1.012kb
1808	Potri.017G021800	trans	TCONS_00256199	Potri.017G021800.2	-83.8
1809	Potri.017G021800	trans	TCONS_00256199	Potri.017G021800.1	-83.8
1810	Potri.017G021800	cis	TCONS_00256199		0kb
1811	Potri.017G021900	cis	TCONS_00256199		+7.037kb
1812	Potri.017G022500	trans	TCONS_00256199	Potri.017G022500.4	-83.8
1813	Potri.017G022500	trans	TCONS_00256199	Potri.017G022500.3	-83.8
1814	Potri.017G022500	trans	TCONS_00256199	Potri.017G022500.2	-83.8
1815	Potri.017G022500	trans	TCONS_00256199	Potri.017G022500.1	-83.8
1816	Potri.017G022500	trans	TCONS_00256199	Potri.017G022500.5	-79.5
1817	Potri.017G021700	cis	TCONS_00256202		-7.396kb
1818	Potri.017G021800	trans	TCONS_00256202	Potri.017G021800.1	-79.9
1819	Potri.017G021800	trans	TCONS_00256202	Potri.017G021800.2	-79.5
1820	Potri.017G021800	cis	TCONS_00256202		0kb
1821	Potri.017G021900	cis	TCONS_00256202		0kb
1822	Potri.017G022000	cis	TCONS_00256202		0kb
1823	Potri.017G022100	cis	TCONS_00256202		0kb
1824	Potri.017G022200	cis	TCONS_00256202		+6.894kb
1825	Potri.017G022500	trans	TCONS_00256202	Potri.017G022500.5	-88.9
1826	Potri.017G022500	trans	TCONS_00256202	Potri.017G022500.1	-86.4
1827	Potri.017G022500	trans	TCONS_00256202	Potri.017G022500.3	-79.5
1828	Potri.017G022500	trans	TCONS_00256202	Potri.017G022500.4	-79.5
1829	Potri.017G022500	trans	TCONS_00256202	Potri.017G022500.2	-79.5
1830	Potri.017G021300	trans	TCONS_00258146	Potri.017G021300.1	-86.6
1831	Potri.017G021700	cis	TCONS_00258146		-0.11kb
1832	Potri.017G021800	trans	TCONS_00258146	Potri.017G021800.1	-85.9
1833	Potri.017G021800	trans	TCONS_00258146	Potri.017G021800.2	-85.5
1834	Potri.017G021800	cis	TCONS_00258146		0kb
1835	Potri.017G022500	trans	TCONS_00258146	Potri.017G022500.1	-93.7
1836	Potri.017G022500	trans	TCONS_00258146	Potri.017G022500.3	-88.6
1837	Potri.017G022500	trans	TCONS_00258146	Potri.017G022500.5	-86
1838	Potri.017G022500	trans	TCONS_00258146	Potri.017G022500.4	-83.8
1839	Potri.017G022500	trans	TCONS_00258146	Potri.017G022500.2	-83.8
1840	Potri.017G023000	trans	TCONS_00258146	Potri.017G023000.1	-70.5
1841	Potri.017G021800	trans	TCONS_00258148	Potri.017G021800.2	-79.8
1842	Potri.017G021800	trans	TCONS_00258148	Potri.017G021800.1	-79.8
1843	Potri.017G022500	trans	TCONS_00258148	Potri.017G022500.5	-86.5
1844	Potri.017G022500	trans	TCONS_00258148	Potri.017G022500.1	-83.9
1845	Potri.017G022500	trans	TCONS_00258148	Potri.017G022500.4	-79.8
1846	Potri.017G022500	trans	TCONS_00258148	Potri.017G022500.2	-79.8
1847	Potri.017G022500	trans	TCONS_00258148	Potri.017G022500.3	-79.8
1848	Potri.018G029500	trans	TCONS_00262705	Potri.018G029500.3	-96.5
1849	Potri.018G029500	trans	TCONS_00262705	Potri.018G029500.1	-89.3
1850	Potri.018G029500	trans	TCONS_00262705	Potri.018G029500.2	-88.8
1851	Potri.018G085900	cis	TCONS_00263105		-1.604kb
1852	Potri.018G086000	trans	TCONS_00263105	Potri.018G086000.1	-88.6
1853	Potri.018G086000	trans	TCONS_00263105	Potri.018G086000.2	-88.6
1854	Potri.018G086000	cis	TCONS_00263105		0kb
1855	Potri.018G085900	cis	TCONS_00265129		-1.691kb
1856	Potri.018G086000	trans	TCONS_00265129	Potri.018G086000.2	-88.6
1857	Potri.018G086000	trans	TCONS_00265129	Potri.018G086000.1	-88.6
1858	Potri.018G086000	cis	TCONS_00265129		0kb
1859	Potri.018G029500	trans	TCONS_00267045	Potri.018G029500.2	-96.7
1860	Potri.018G029500	trans	TCONS_00267045	Potri.018G029500.3	-96.7
1861	Potri.018G029500	trans	TCONS_00267045	Potri.018G029500.1	-96.7
1862	Potri.018G085900	cis	TCONS_00268414		-1.274kb
1863	Potri.018G086000	trans	TCONS_00268414	Potri.018G086000.1	-88.6
1864	Potri.018G086000	trans	TCONS_00268414	Potri.018G086000.2	-88.6
1865	Potri.018G086000	cis	TCONS_00268414		0kb
1866	Potri.018G085900	cis	TCONS_00269556		-1.38kb
1867	Potri.018G086000	trans	TCONS_00269556	Potri.018G086000.1	-88.6
1868	Potri.018G086000	trans	TCONS_00269556	Potri.018G086000.2	-88.6
1869	Potri.018G086000	cis	TCONS_00269556		0kb
1870	Potri.018G085900	cis	TCONS_00269558		-6.937kb
1871	Potri.018G086000	trans	TCONS_00269558	Potri.018G086000.1	-86.1
1872	Potri.018G086000	trans	TCONS_00269558	Potri.018G086000.2	-86.1
1873	Potri.018G086000	cis	TCONS_00269558		0kb
1874	Potri.018G085500	cis	TCONS_00271337		-0.566kb
1875	Potri.018G085600	cis	TCONS_00271337		0kb
1876	Potri.018G029200	cis	TCONS_00271718		-0.215kb
1877	Potri.018G029300	trans	TCONS_00271718	Potri.018G029300.1	-92.6
1878	Potri.018G029300	trans	TCONS_00271718	Potri.018G029300.2	-92.6
1879	Potri.018G029300	cis	TCONS_00271718		0kb
1880	Potri.018G029400	cis	TCONS_00271718		+1.001kb

## Sheet: Data S6
Code	miRNA_Acc.	Target_Acc(LncRNAs).	Expectation	UPE	miRNA_start	miRNA_end	Target_start	Target_end	miRNA_aligned_fragment	Target_aligned_fragment	Inhibition	Multiplicity
1	Pto-microRNA1046	TCONS_00146143	0	14.247	1	22	1509	1530	CUUACGCAAUGCUUGGCCAGAA	UUCUGGCCAAGCAUUGCGUAAG	Cleavage	1
2	Pto-microRNA1985	TCONS_00256202	0	15.551	1	21	55	75	UGCUUAACAAGAUUAGGGGCU	AGCCCCUAAUCUUGUUAAGCA	Cleavage	1
3	Pto-microRNA1786	TCONS_00125016	3	6.83	1	20	178	197	CUGGAAAGGAGGAUGCAAGG	UCUUGCAUCUUCUUUUUCAA	Cleavage	1
4	Pto-microRNA1831	TCONS_00239704	3.5	10.3	1	22	40	61	UUGUGGGUGGAGAAGCUGACAG	CAGUGAACUUCUCCAUCCAUGA	Cleavage	1
5	MIR7815	TCONS_00148830	4	16.669	1	20	326	345	CUCUUCAAAUAAAUCGUGGG	CUCUGGAUCUGUUUGAAGAG	Cleavage	1
6	MIR7824	TCONS_00069159	4	11.056	1	20	1390	1409	UUGAGAAAAGUCAAUCGGAC	AUCCUAGUGACUGUUCUCAA	Cleavage	1
7	MIR7824	TCONS_00069160	4	11.056	1	20	620	639	UUGAGAAAAGUCAAUCGGAC	AUCCUAGUGACUGUUCUCAA	Cleavage	1
8	Pto-microRNA1463	TCONS_00247524	4	14.423	1	21	664	683	AAUGUGGGAUGCCAAGAACAU	AUGUUCUUGGCAUUU-AUAUU	Cleavage	1
9	Pto-microRNA1463	TCONS_00250583	4	14.423	1	21	425	444	AAUGUGGGAUGCCAAGAACAU	AUGUUCUUGGCAUUU-AUAUU	Cleavage	1
10	Pto-microRNA1463	TCONS_00250582	4	14.423	1	21	425	444	AAUGUGGGAUGCCAAGAACAU	AUGUUCUUGGCAUUU-AUAUU	Cleavage	1
11	Pto-microRNA1466	TCONS_00237750	4	22.56	1	20	1437	1456	AUGGAGAAUUUUGACAUGCU	ACCAUGGUAAAAUUUUUUAU	Cleavage	1
12	Pto-microRNA1466	TCONS_00237751	4	22.56	1	20	1437	1456	AUGGAGAAUUUUGACAUGCU	ACCAUGGUAAAAUUUUUUAU	Cleavage	1
13	Pto-microRNA1466	TCONS_00238388	4	22.56	1	20	2002	2021	AUGGAGAAUUUUGACAUGCU	ACCAUGGUAAAAUUUUUUAU	Cleavage	1
14	Pto-microRNA1466	TCONS_00238389	4	22.56	1	20	2002	2021	AUGGAGAAUUUUGACAUGCU	ACCAUGGUAAAAUUUUUUAU	Cleavage	1
15	Pto-microRNA1466	TCONS_00233947	4	22.56	1	20	2590	2609	AUGGAGAAUUUUGACAUGCU	ACCAUGGUAAAAUUUUUUAU	Cleavage	1
16	Pto-microRNA1466	TCONS_00241093	4	22.56	1	20	2106	2125	AUGGAGAAUUUUGACAUGCU	ACCAUGGUAAAAUUUUUUAU	Cleavage	1
17	Pto-microRNA1466	TCONS_00214653	4	10.21	1	20	243	262	AUGGAGAAUUUUGACAUGCU	AGCAUGAUAGACCUCUCCAU	Translation	1
18	Pto-microRNA1466	TCONS_00214180	4	10.21	1	20	466	485	AUGGAGAAUUUUGACAUGCU	AGCAUGAUAGACCUCUCCAU	Translation	1
19	Pto-microRNA1830	TCONS_00214180	4	20.277	1	19	2362	2381	UUUCUGUGCUU-GUAAUCUG	CAGAUUACUAAUCGCAGAAG	Translation	1
20	Pto-microRNA1830	TCONS_00214653	4	20.277	1	19	2259	2278	UUUCUGUGCUU-GUAAUCUG	CAGAUUACUAAUCGCAGAAG	Translation	1
21	Pto-microRNA1830	TCONS_00214655	4	20.277	1	19	961	980	UUUCUGUGCUU-GUAAUCUG	CAGAUUACUAAUCGCAGAAG	Translation	1
22	Pto-microRNA1830	TCONS_00215037	4	20.277	1	19	757	776	UUUCUGUGCUU-GUAAUCUG	CAGAUUACUAAUCGCAGAAG	Translation	1
23	Pto-microRNA1831	TCONS_00158616	4	18.892	1	20	508	527	UUGUGGGUGGAGAAGCUGAC	GUCACCCUCUCCAUCCACGC	Cleavage	1
24	Pto-microRNA1831	TCONS_00165135	4	18.558	1	20	214	233	UUGUGGGUGGAGAAGCUGAC	GUCACCCUCUCCAUCCACGC	Cleavage	1
25	Pto-microRNA1831	TCONS_00160823	4	18.558	1	20	959	978	UUGUGGGUGGAGAAGCUGAC	GUCACCCUCUCCAUCCACGC	Cleavage	1
26	Pto-microRNA1831	TCONS_00159393	4	18.558	1	20	1148	1167	UUGUGGGUGGAGAAGCUGAC	GUCACCCUCUCCAUCCACGC	Cleavage	1
27	Pto-microRNA581	TCONS_00125016	4	15.066	1	20	1264	1283	GAAGGAUGGGCGGUCAUACA	UGCAUGAGUCUCCAUCCUUC	Translation	1
28	Pto-microRNA581	TCONS_00125633	4	15.066	1	20	543	562	GAAGGAUGGGCGGUCAUACA	UGCAUGAGUCUCCAUCCUUC	Translation	1
29	MIR6450b	TCONS_00221429	4.5	22.635	1	21	2521	2542	CGAACA-CAGGACUCAAGGCUA	UCGUUUUGCGUCCUGCUGUUCG	Cleavage	1
30	MIR6450b	TCONS_00226820	4.5	22.635	1	21	1935	1956	CGAACA-CAGGACUCAAGGCUA	UCGUUUUGCGUCCUGCUGUUCG	Cleavage	1
31	MIR7824	TCONS_00239704	4.5	13.021	1	21	2	22	UUGAGAAAAGUCAAUCGGACC	GGUCUAAUUGGCAAUUUUCAA	Translation	1
32	MIR7824	TCONS_00062115	4.5	12.713	1	19	1585	1604	UUGAGAAAAGUCA-AUCGGA	UCUGAUAUUAAUUUUCUCAA	Translation	1
33	MIR7824	TCONS_00056025	4.5	12.713	1	19	1479	1498	UUGAGAAAAGUCA-AUCGGA	UCUGAUAUUAAUUUUCUCAA	Translation	1
34	MIR7824	TCONS_00056027	4.5	12.713	1	19	1269	1288	UUGAGAAAAGUCA-AUCGGA	UCUGAUAUUAAUUUUCUCAA	Translation	1
35	Pto-microRNA1052	TCONS_00125020	4.5	24.03	1	20	485	505	UCCAGCUCGUAGGAC-CUUGC	GCAGGUGUCCUUCCAGCUGGA	Translation	1
36	Pto-microRNA1054	TCONS_00241081	4.5	12.077	1	21	412	432	GAUUAUGAUGUUUUCGUGAGU	ACACUUGAAGGCAUCAUAAUA	Cleavage	1
37	Pto-microRNA1054	TCONS_00114754	4.5	7.21	1	21	99	119	GAUUAUGAUGUUUUCGUGAGU	ACUCAGUAAAACAUCGAAGUC	Cleavage	1
38	Pto-microRNA1054	TCONS_00120481	4.5	7.21	1	21	112	132	GAUUAUGAUGUUUUCGUGAGU	ACUCAGUAAAACAUCGAAGUC	Cleavage	1
39	Pto-microRNA1054	TCONS_00120480	4.5	7.21	1	21	112	132	GAUUAUGAUGUUUUCGUGAGU	ACUCAGUAAAACAUCGAAGUC	Cleavage	1
40	Pto-microRNA1054	TCONS_00109103	4.5	7.21	1	21	108	128	GAUUAUGAUGUUUUCGUGAGU	ACUCAGUAAAACAUCGAAGUC	Cleavage	1
41	Pto-microRNA1055	TCONS_00250623	4.5	14.07	1	19	1506	1525	AACAAAUCUCUCCC-UCUCA	GGAGAUGGGAGAGAUUUCUU	Cleavage	1
42	Pto-microRNA1055	TCONS_00250624	4.5	14.07	1	19	1264	1283	AACAAAUCUCUCCC-UCUCA	GGAGAUGGGAGAGAUUUCUU	Cleavage	1
43	Pto-microRNA1055	TCONS_00248153	4.5	15.975	1	19	1223	1242	AACAAAUCUCUCCC-UCUCA	GGAGAUGGGAGAGAUUUCUU	Cleavage	1
44	Pto-microRNA1463	TCONS_00159393	4.5	7.786	1	20	2217	2236	AAUGUGGGAUGCCAAGAACA	UGUGUUUGGUCUCCUACAUA	Translation	1
45	Pto-microRNA1466	TCONS_00022537	4.5	19.872	1	20	684	703	AUGGAGAAUUUUGACAUGCU	GGCAAGUUAAAGUUCAUCAU	Cleavage	1
46	Pto-microRNA1466	TCONS_00014387	4.5	19.872	1	20	279	298	AUGGAGAAUUUUGACAUGCU	GGCAAGUUAAAGUUCAUCAU	Cleavage	1
47	Pto-microRNA1466	TCONS_00007952	4.5	19.872	1	20	305	324	AUGGAGAAUUUUGACAUGCU	GGCAAGUUAAAGUUCAUCAU	Cleavage	1
48	Pto-microRNA1466	TCONS_00016558	4.5	19.872	1	20	232	251	AUGGAGAAUUUUGACAUGCU	GGCAAGUUAAAGUUCAUCAU	Cleavage	1
49	Pto-microRNA1466	TCONS_00026935	4.5	19.872	1	20	208	227	AUGGAGAAUUUUGACAUGCU	GGCAAGUUAAAGUUCAUCAU	Cleavage	1
50	Pto-microRNA1466	TCONS_00003200	4.5	19.872	1	20	300	319	AUGGAGAAUUUUGACAUGCU	GGCAAGUUAAAGUUCAUCAU	Cleavage	1
51	Pto-microRNA1466	TCONS_00026936	4.5	19.872	1	20	208	227	AUGGAGAAUUUUGACAUGCU	GGCAAGUUAAAGUUCAUCAU	Cleavage	1
52	Pto-microRNA1466	TCONS_00007953	4.5	19.677	1	20	206	225	AUGGAGAAUUUUGACAUGCU	GGCAAGUUAAAGUUCAUCAU	Cleavage	1
53	Pto-microRNA1466	TCONS_00003201	4.5	19.872	1	20	216	235	AUGGAGAAUUUUGACAUGCU	GGCAAGUUAAAGUUCAUCAU	Cleavage	1
54	Pto-microRNA1466	TCONS_00007954	4.5	19.872	1	20	305	324	AUGGAGAAUUUUGACAUGCU	GGCAAGUUAAAGUUCAUCAU	Cleavage	1
55	Pto-microRNA1466	TCONS_00010423	4.5	19.872	1	20	232	251	AUGGAGAAUUUUGACAUGCU	GGCAAGUUAAAGUUCAUCAU	Cleavage	1
56	Pto-microRNA1466	TCONS_00003199	4.5	19.872	1	20	216	235	AUGGAGAAUUUUGACAUGCU	GGCAAGUUAAAGUUCAUCAU	Cleavage	1
57	Pto-microRNA1466	TCONS_00025453	4.5	19.872	1	20	300	319	AUGGAGAAUUUUGACAUGCU	GGCAAGUUAAAGUUCAUCAU	Cleavage	1
58	Pto-microRNA1466	TCONS_00221427	4.5	18.638	1	19	217	236	AUGGAGAAUUUU-GACAUGC	GCAUAUCUAAAAUCCUCCAU	Cleavage	1
59	Pto-microRNA1786	TCONS_00262488	4.5	6.294	1	20	603	622	CUGGAAAGGAGGAUGCAAGG	UCUUGAAUCCUGCUUUUUAC	Translation	1
60	Pto-microRNA1830	TCONS_00152318	4.5	20.312	1	20	181	200	UUUCUGUGCUUGUAAUCUGC	GCAAAUCAUGAGUACAGAAU	Cleavage	1
61	Pto-microRNA1830	TCONS_00153168	4.5	21.505	1	20	888	907	UUUCUGUGCUUGUAAUCUGC	GCAGCUGAAAAGAACAGAGA	Cleavage	1
62	Pto-microRNA1831	TCONS_00242654	4.5	20.574	1	20	390	409	UUGUGGGUGGAGAAGCUGAC	GGCAGCUAUUUCUCUCACAA	Cleavage	1
63	Pto-microRNA1831	TCONS_00242653	4.5	20.574	1	20	390	409	UUGUGGGUGGAGAAGCUGAC	GGCAGCUAUUUCUCUCACAA	Cleavage	1
64	Pto-microRNA1831	TCONS_00245676	4.5	20.574	1	20	321	340	UUGUGGGUGGAGAAGCUGAC	GGCAGCUAUUUCUCUCACAA	Cleavage	1
65	Pto-microRNA1831	TCONS_00245674	4.5	20.574	1	20	321	340	UUGUGGGUGGAGAAGCUGAC	GGCAGCUAUUUCUCUCACAA	Cleavage	1
66	Pto-microRNA1985	TCONS_00230169	4.5	13.779	1	21	304	324	UGCUUAACAAGAUUAGGGGCU	GGACCGUAAUCUUGUCAGGUA	Cleavage	1
67	Pto-microRNA1985	TCONS_00222993	4.5	13.779	1	21	329	349	UGCUUAACAAGAUUAGGGGCU	GGACCGUAAUCUUGUCAGGUA	Cleavage	1
68	Pto-microRNA1985	TCONS_00218153	4.5	13.779	1	21	409	429	UGCUUAACAAGAUUAGGGGCU	GGACCGUAAUCUUGUCAGGUA	Cleavage	1
69	Pto-microRNA2462	TCONS_00215037	4.5	17.428	1	23	245	267	AAGGAUCCUGACCUGAGUUUGCC	GCCAAAAUCAAGUUGGCAUCCUU	Cleavage	1
70	Pto-microRNA2462	TCONS_00211231	4.5	17.428	1	23	280	302	AAGGAUCCUGACCUGAGUUUGCC	GCCAAAAUCAAGUUGGCAUCCUU	Cleavage	1
71	Pto-microRNA2462	TCONS_00214655	4.5	17.428	1	23	449	471	AAGGAUCCUGACCUGAGUUUGCC	GCCAAAAUCAAGUUGGCAUCCUU	Cleavage	1
72	Pto-microRNA2462	TCONS_00214653	4.5	17.428	1	23	1747	1769	AAGGAUCCUGACCUGAGUUUGCC	GCCAAAAUCAAGUUGGCAUCCUU	Cleavage	1
73	Pto-microRNA2462	TCONS_00214180	4.5	17.428	1	23	1850	1872	AAGGAUCCUGACCUGAGUUUGCC	GCCAAAAUCAAGUUGGCAUCCUU	Cleavage	1
74	MIR159a	TCONS_00241091	5	15.357	1	21	759	779	UUUGGAUUGAAGGGAGCUCUA	UAUGGCUUAUUUUGAUUCAAA	Cleavage	1
75	MIR159a	TCONS_00077037	5	14.858	1	20	1127	1146	UUUGGAUUGAAGGGAGCUCU	AGAAAUUCCUUUAGUUCAAU	Cleavage	1
76	MIR159a	TCONS_00078201	5	14.86	1	20	1507	1526	UUUGGAUUGAAGGGAGCUCU	AGAAAUUCCUUUAGUUCAAU	Cleavage	1
77	MIR159a	TCONS_00221425	5	14.188	1	20	200	219	UUUGGAUUGAAGGGAGCUCU	GGAACAGCUUUCAAUUUAAA	Cleavage	1
78	MIR159a	TCONS_00228740	5	14.188	1	20	384	403	UUUGGAUUGAAGGGAGCUCU	GGAACAGCUUUCAAUUUAAA	Cleavage	1
79	MIR6450b	TCONS_00154583	5	10.7	1	20	343	362	CGAACACAGGACUCAAGGCU	AUUCUUGAUUCCGCUGUUCG	Cleavage	1
80	MIR6450b	TCONS_00159395	5	10.84	1	20	452	471	CGAACACAGGACUCAAGGCU	AUUCUUGAUUCCGCUGUUCG	Cleavage	1
81	MIR7815	TCONS_00141932	5	22.457	1	21	1376	1396	CUCUUCAAAUAAAUCGUGGGA	UACGACGAUUAAUUUGAGUAG	Translation	1
82	MIR7815	TCONS_00140766	5	15.49	1	20	691	710	CUCUUCAAAUAAAUCGUGGG	ACCAAGAAUUAUUUCAGGAG	Cleavage	1
83	MIR7815	TCONS_00150340	5	15.49	1	20	768	787	CUCUUCAAAUAAAUCGUGGG	ACCAAGAAUUAUUUCAGGAG	Cleavage	1
84	MIR7815	TCONS_00143010	5	15.49	1	20	727	746	CUCUUCAAAUAAAUCGUGGG	ACCAAGAAUUAUUUCAGGAG	Cleavage	1
85	MIR7815	TCONS_00148180	5	15.49	1	20	1749	1768	CUCUUCAAAUAAAUCGUGGG	ACCAAGAAUUAUUUCAGGAG	Cleavage	1
86	MIR7815	TCONS_00143007	5	15.49	1	20	793	812	CUCUUCAAAUAAAUCGUGGG	ACCAAGAAUUAUUUCAGGAG	Cleavage	1
87	MIR7815	TCONS_00148181	5	15.49	1	20	1459	1478	CUCUUCAAAUAAAUCGUGGG	ACCAAGAAUUAUUUCAGGAG	Cleavage	1
88	MIR7815	TCONS_00145225	5	15.49	1	20	651	670	CUCUUCAAAUAAAUCGUGGG	ACCAAGAAUUAUUUCAGGAG	Cleavage	1
89	MIR7815	TCONS_00147212	5	15.49	1	20	1220	1239	CUCUUCAAAUAAAUCGUGGG	ACCAAGAAUUAUUUCAGGAG	Cleavage	1
90	MIR7815	TCONS_00145226	5	15.49	1	20	2142	2161	CUCUUCAAAUAAAUCGUGGG	ACCAAGAAUUAUUUCAGGAG	Cleavage	1
91	MIR7824	TCONS_00233941	5	12.988	1	20	130	149	UUGAGAAAAGUCAAUCGGAC	AUUCAAUUGAAUGUUUUCAA	Translation	1
92	MIR7824	TCONS_00241089	5	13.005	1	20	58	77	UUGAGAAAAGUCAAUCGGAC	AUUCAAUUGAAUGUUUUCAA	Translation	1
93	MIR7824	TCONS_00241088	5	13.005	1	20	58	77	UUGAGAAAAGUCAAUCGGAC	AUUCAAUUGAAUGUUUUCAA	Translation	1
94	Pto-microRNA1047	TCONS_00213254	5	19.644	1	20	386	405	GGGAUUCGAUGGAACAGUCA	UAACUGUGUUAUUGAGUUUC	Cleavage	1
95	Pto-microRNA1053	TCONS_00148834	5	13.215	1	19	570	589	AACAUCGGGC-UGGCUCUUG	AAAGAGCGAUGUUCGAUGUU	Translation	1
96	Pto-microRNA1053	TCONS_00147214	5	11.276	1	19	708	727	AACAUCGGGC-UGGCUCUUG	AAAGAGCGAUGUUCGAUGUU	Translation	1
97	Pto-microRNA1054	TCONS_00056045	5	14.803	1	21	1207	1227	GAUUAUGAUGUUUUCGUGAGU	AUUCAUGCAAGCAUUAUGAAC	Cleavage	1
98	Pto-microRNA1054	TCONS_00069160	5	11.242	1	21	1601	1621	GAUUAUGAUGUUUUCGUGAGU	ACUCUUGGAACCAUAAUAAUU	Translation	1
99	Pto-microRNA1054	TCONS_00152407	5	10.312	1	22	2992	3014	GAUUAUGAUG-UUUUCGUGAGUC	GAUUUAAGAGAAGCACCAUAAUC	Translation	1
100	Pto-microRNA1054	TCONS_00250407	5	11.837	1	21	466	486	GAUUAUGAUGUUUUCGUGAGU	AAUUAAGGAAAUACCAUGAUC	Cleavage	1
101	Pto-microRNA1054	TCONS_00243859	5	11.837	1	21	408	428	GAUUAUGAUGUUUUCGUGAGU	AAUUAAGGAAAUACCAUGAUC	Cleavage	1
102	Pto-microRNA1055	TCONS_00247526	5	16.263	1	20	647	666	AACAAAUCUCUCCCUCUCAC	GUAAGAACGAGAAAUUUGUG	Cleavage	1
103	Pto-microRNA1055	TCONS_00232851	5	19.046	1	20	754	772	AACAAAUCUCUCCCUCUCAC	GUGA-AGGCAGGGAUUAGUU	Cleavage	1
104	Pto-microRNA1466	TCONS_00250407	5	14.598	1	20	56	75	AUGGAGAAUUUUGACAUGCU	AGUGUGGAAAAUUUCUCCAA	Translation	1
105	Pto-microRNA1466	TCONS_00145208	5	19.935	1	20	52	71	AUGGAGAAUUUUGACAUGCU	AGCAUCUGUGAUUUUUCCAU	Translation	1
106	Pto-microRNA1466	TCONS_00140766	5	10.19	1	20	1372	1391	AUGGAGAAUUUUGACAUGCU	AUCAUCACAAUAUUUUUCAU	Translation	2
107	Pto-microRNA1466	TCONS_00140766	5	7.989	1	20	1438	1457	AUGGAGAAUUUUGACAUGCU	AUCAUCACAUAAUUUUUCAU	Translation	2
108	Pto-microRNA1466	TCONS_00145226	5	10.171	1	20	2823	2842	AUGGAGAAUUUUGACAUGCU	AUCAUCACAAUAUUUUUCAU	Translation	2
109	Pto-microRNA1466	TCONS_00145226	5	9.405	1	20	2889	2908	AUGGAGAAUUUUGACAUGCU	AUCAUCACAUAAUUUUUCAU	Translation	2
110	Pto-microRNA1466	TCONS_00150340	5	10.171	1	20	1449	1468	AUGGAGAAUUUUGACAUGCU	AUCAUCACAAUAUUUUUCAU	Translation	2
111	Pto-microRNA1466	TCONS_00150340	5	9.405	1	20	1515	1534	AUGGAGAAUUUUGACAUGCU	AUCAUCACAUAAUUUUUCAU	Translation	2
112	Pto-microRNA1466	TCONS_00125016	5	11.807	1	20	1796	1814	AUGGAGAAUUUUGACAUGCU	GGCAAGUCAAAAAUC-CCAU	Cleavage	1
113	Pto-microRNA1466	TCONS_00153166	5	10.171	1	20	1743	1762	AUGGAGAAUUUUGACAUGCU	AUCAUCACAAUAUUUUUCAU	Translation	2
114	Pto-microRNA1466	TCONS_00153166	5	9.405	1	20	1809	1828	AUGGAGAAUUUUGACAUGCU	AUCAUCACAUAAUUUUUCAU	Translation	2
115	Pto-microRNA1466	TCONS_00147212	5	10.171	1	20	1901	1920	AUGGAGAAUUUUGACAUGCU	AUCAUCACAAUAUUUUUCAU	Translation	2
116	Pto-microRNA1466	TCONS_00147212	5	9.405	1	20	1967	1986	AUGGAGAAUUUUGACAUGCU	AUCAUCACAUAAUUUUUCAU	Translation	2
117	Pto-microRNA1466	TCONS_00143010	5	9.995	1	20	1408	1427	AUGGAGAAUUUUGACAUGCU	AUCAUCACAAUAUUUUUCAU	Translation	2
118	Pto-microRNA1466	TCONS_00143010	5	11.065	1	20	1474	1493	AUGGAGAAUUUUGACAUGCU	AUCAUCACAUAAUUUUUCAU	Translation	2
119	Pto-microRNA1466	TCONS_00148180	5	9.995	1	20	2430	2449	AUGGAGAAUUUUGACAUGCU	AUCAUCACAAUAUUUUUCAU	Translation	2
120	Pto-microRNA1466	TCONS_00148180	5	10.862	1	20	2496	2515	AUGGAGAAUUUUGACAUGCU	AUCAUCACAUAAUUUUUCAU	Translation	2
121	Pto-microRNA1466	TCONS_00143007	5	9.995	1	20	1474	1493	AUGGAGAAUUUUGACAUGCU	AUCAUCACAAUAUUUUUCAU	Translation	2
122	Pto-microRNA1466	TCONS_00143007	5	11.065	1	20	1540	1559	AUGGAGAAUUUUGACAUGCU	AUCAUCACAUAAUUUUUCAU	Translation	2
123	Pto-microRNA1466	TCONS_00148181	5	10.171	1	20	2140	2159	AUGGAGAAUUUUGACAUGCU	AUCAUCACAAUAUUUUUCAU	Translation	2
124	Pto-microRNA1466	TCONS_00148181	5	9.405	1	20	2206	2225	AUGGAGAAUUUUGACAUGCU	AUCAUCACAUAAUUUUUCAU	Translation	2
125	Pto-microRNA1466	TCONS_00145225	5	10.171	1	20	1332	1351	AUGGAGAAUUUUGACAUGCU	AUCAUCACAAUAUUUUUCAU	Translation	2
126	Pto-microRNA1466	TCONS_00145225	5	9.405	1	20	1398	1417	AUGGAGAAUUUUGACAUGCU	AUCAUCACAUAAUUUUUCAU	Translation	2
127	Pto-microRNA1786	TCONS_00267045	5	23.197	1	21	732	752	CUGGAAAGGAGGAUGCAAGGA	UUCUUGCAUUUUUUUUUCCUU	Cleavage	1
128	Pto-microRNA1786	TCONS_00056032	5	10.22	1	21	144	164	CUGGAAAGGAGGAUGCAAGGA	UCAUUGCUUUCUUCUCUUCAG	Cleavage	1
129	Pto-microRNA1786	TCONS_00221429	5	22.624	1	20	2524	2543	CUGGAAAGGAGGAUGCAAGG	UUUUGCGUCCUGCUGUUCGG	Translation	1
130	Pto-microRNA1786	TCONS_00226820	5	22.624	1	20	1938	1957	CUGGAAAGGAGGAUGCAAGG	UUUUGCGUCCUGCUGUUCGG	Translation	1
131	Pto-microRNA1786	TCONS_00207009	5	11.528	1	20	234	253	CUGGAAAGGAGGAUGCAAGG	UCAUCUGUCCUCCUUUCUAU	Cleavage	1
132	Pto-microRNA1786	TCONS_00202417	5	15.033	1	20	850	869	CUGGAAAGGAGGAUGCAAGG	CUGUGGAUUCUCUUUUGCAG	Cleavage	1
133	Pto-microRNA1830	TCONS_00145142	5	12.943	1	21	78	98	UUUCUGUGCUUGUAAUCUGCA	UGCAGAAGACAAGUACACAAU	Cleavage	1
134	Pto-microRNA1830	TCONS_00215041	5	8.723	1	20	3587	3606	UUUCUGUGCUUGUAAUCUGC	CAAGAUUUCAAGCACAAGAA	Cleavage	1
135	Pto-microRNA1830	TCONS_00206820	5	8.723	1	20	1274	1293	UUUCUGUGCUUGUAAUCUGC	CAAGAUUUCAAGCACAAGAA	Cleavage	1
136	Pto-microRNA1830	TCONS_00206819	5	8.723	1	20	1269	1288	UUUCUGUGCUUGUAAUCUGC	CAAGAUUUCAAGCACAAGAA	Cleavage	1
137	Pto-microRNA1830	TCONS_00213201	5	8.723	1	20	1240	1259	UUUCUGUGCUUGUAAUCUGC	CAAGAUUUCAAGCACAAGAA	Cleavage	1
138	Pto-microRNA1830	TCONS_00215901	5	8.723	1	20	814	833	UUUCUGUGCUUGUAAUCUGC	CAAGAUUUCAAGCACAAGAA	Cleavage	1
139	Pto-microRNA1830	TCONS_00210488	5	8.723	1	20	332	351	UUUCUGUGCUUGUAAUCUGC	CAAGAUUUCAAGCACAAGAA	Cleavage	1
140	Pto-microRNA1830	TCONS_00246834	5	22.427	1	21	40	60	UUUCUGUGCUUGUAAUCUGCA	UGAAGUUUGCAGUUACGGAAA	Translation	1
141	Pto-microRNA1830	TCONS_00206986	5	14.694	1	20	87	106	UUUCUGUGCUUGUAAUCUGC	CCAAAUUGCAGACAUGGAAA	Translation	1
142	Pto-microRNA1830	TCONS_00118610	5	10.847	1	20	1053	1072	UUUCUGUGCUUGUAAUCUGC	GCGAGUAACACGCGCAGAAG	Translation	1
143	Pto-microRNA1830	TCONS_00122397	5	10.847	1	20	624	643	UUUCUGUGCUUGUAAUCUGC	GCGAGUAACACGCGCAGAAG	Translation	1
144	Pto-microRNA1830	TCONS_00122398	5	10.847	1	20	545	564	UUUCUGUGCUUGUAAUCUGC	GCGAGUAACACGCGCAGAAG	Translation	1
145	Pto-microRNA1830	TCONS_00112210	5	10.847	1	20	483	502	UUUCUGUGCUUGUAAUCUGC	GCGAGUAACACGCGCAGAAG	Translation	1
146	Pto-microRNA1830	TCONS_00109097	5	10.847	1	20	474	493	UUUCUGUGCUUGUAAUCUGC	GCGAGUAACACGCGCAGAAG	Translation	1
147	Pto-microRNA1830	TCONS_00145231	5	22.009	1	20	2488	2507	UUUCUGUGCU-UGUAAUCUGC	GCAG-UAACAUAGCACAGAAA	Translation	1
148	Pto-microRNA1831	TCONS_00213254	5	13.094	1	22	15	36	UUGUGGGUGGAGAAGCUGACAG	CUCACAGUUUCUCCAUCUGUGA	Cleavage	1
149	Pto-microRNA1831	TCONS_00232846	5	7.597	1	22	291	312	UUGUGGGUGGAGAAGCUGACAG	UUGCUUGUUUCUUUGCCCAUAA	Cleavage	1
150	Pto-microRNA1831	TCONS_00239731	5	11.09	1	22	230	251	UUGUGGGUGGAGAAGCUGACAG	UUGCUUGUUUCUUUGCCCAUAA	Cleavage	1
151	Pto-microRNA1831	TCONS_00232847	5	11.09	1	22	535	556	UUGUGGGUGGAGAAGCUGACAG	UUGCUUGUUUCUUUGCCCAUAA	Cleavage	1
152	Pto-microRNA1831	TCONS_00030532	5	8.138	1	20	162	181	UUGUGGGUGGAGAAGCUGAC	AUCAUCUUCUCCAUCAACAU	Cleavage	1
153	Pto-microRNA1831	TCONS_00010422	5	8.138	1	20	818	837	UUGUGGGUGGAGAAGCUGAC	AUCAUCUUCUCCAUCAACAU	Cleavage	1
154	Pto-microRNA1831	TCONS_00014387	5	8.138	1	20	1067	1086	UUGUGGGUGGAGAAGCUGAC	AUCAUCUUCUCCAUCAACAU	Cleavage	1
155	Pto-microRNA1831	TCONS_00007952	5	8.138	1	20	1181	1200	UUGUGGGUGGAGAAGCUGAC	AUCAUCUUCUCCAUCAACAU	Cleavage	1
156	Pto-microRNA1831	TCONS_00016558	5	8.138	1	20	1201	1220	UUGUGGGUGGAGAAGCUGAC	AUCAUCUUCUCCAUCAACAU	Cleavage	1
157	Pto-microRNA1831	TCONS_00003202	5	8.138	1	20	467	486	UUGUGGGUGGAGAAGCUGAC	AUCAUCUUCUCCAUCAACAU	Cleavage	1
158	Pto-microRNA1831	TCONS_00025453	5	8.138	1	20	1174	1193	UUGUGGGUGGAGAAGCUGAC	AUCAUCUUCUCCAUCAACAU	Cleavage	1
159	Pto-microRNA1831	TCONS_00003199	5	8.138	1	20	1090	1109	UUGUGGGUGGAGAAGCUGAC	AUCAUCUUCUCCAUCAACAU	Cleavage	1
160	Pto-microRNA1831	TCONS_00010423	5	8.138	1	20	1117	1136	UUGUGGGUGGAGAAGCUGAC	AUCAUCUUCUCCAUCAACAU	Cleavage	1
161	Pto-microRNA1831	TCONS_00026935	5	8.138	1	20	843	862	UUGUGGGUGGAGAAGCUGAC	AUCAUCUUCUCCAUCAACAU	Cleavage	1
162	Pto-microRNA1831	TCONS_00007954	5	8.138	1	20	1093	1112	UUGUGGGUGGAGAAGCUGAC	AUCAUCUUCUCCAUCAACAU	Cleavage	1
163	Pto-microRNA1831	TCONS_00003201	5	8.138	1	20	1006	1025	UUGUGGGUGGAGAAGCUGAC	AUCAUCUUCUCCAUCAACAU	Cleavage	1
164	Pto-microRNA1831	TCONS_00007953	5	8.138	1	20	996	1015	UUGUGGGUGGAGAAGCUGAC	AUCAUCUUCUCCAUCAACAU	Cleavage	1
165	Pto-microRNA1831	TCONS_00003200	5	8.138	1	20	993	1012	UUGUGGGUGGAGAAGCUGAC	AUCAUCUUCUCCAUCAACAU	Cleavage	1
166	Pto-microRNA1831	TCONS_00026936	5	8.138	1	20	998	1017	UUGUGGGUGGAGAAGCUGAC	AUCAUCUUCUCCAUCAACAU	Cleavage	1
167	Pto-microRNA1831	TCONS_00030531	5	8.138	1	20	530	549	UUGUGGGUGGAGAAGCUGAC	AUCAUCUUCUCCAUCAACAU	Cleavage	1
168	Pto-microRNA1831	TCONS_00069159	5	14.382	1	20	560	579	UUGUGGGUGGAGAAGCUGAC	CUCAGCUUCUACAUUUGUAG	Translation	1
169	Pto-microRNA1831	TCONS_00209187	5	11.986	1	20	782	801	UUGUGGGUGGAGAAGCUGAC	AUCUACUUCACCAUCUACAA	Translation	1
170	Pto-microRNA1831	TCONS_00209188	5	11.986	1	20	387	406	UUGUGGGUGGAGAAGCUGAC	AUCUACUUCACCAUCUACAA	Translation	1
171	Pto-microRNA1832	TCONS_00205610	5	13.857	1	20	489	508	CAUAUAGAGCAAGCUAAACC	UGAUUGGCUGGCUCGAUAUG	Translation	1
172	Pto-microRNA1832	TCONS_00079895	5	17.238	1	20	854	872	CAUAUAGAGCAAGCUAAACC	GGUGUAGCU-GCACUAUAUC	Translation	1
173	Pto-microRNA1832	TCONS_00080831	5	17.238	1	20	854	872	CAUAUAGAGCAAGCUAAACC	GGUGUAGCU-GCACUAUAUC	Translation	1
174	Pto-microRNA1832	TCONS_00078983	5	17.238	1	20	779	797	CAUAUAGAGCAAGCUAAACC	GGUGUAGCU-GCACUAUAUC	Translation	1
175	Pto-microRNA1832	TCONS_00205610	5	13.857	1	20	489	508	CAUAUAGAGCAAGCUAAACC	UGAUUGGCUGGCUCGAUAUG	Translation	1
176	Pto-microRNA1832	TCONS_00078983	5	17.238	1	20	779	797	CAUAUAGAGCAAGCUAAACC	GGUGUAGCU-GCACUAUAUC	Translation	1
177	Pto-microRNA1832	TCONS_00080831	5	17.238	1	20	854	872	CAUAUAGAGCAAGCUAAACC	GGUGUAGCU-GCACUAUAUC	Translation	1
178	Pto-microRNA1832	TCONS_00079895	5	17.238	1	20	854	872	CAUAUAGAGCAAGCUAAACC	GGUGUAGCU-GCACUAUAUC	Translation	1
179	Pto-microRNA2074	TCONS_00205610	5	8.132	1	23	256	278	UUUCCUCACAUAUUAUAACUGUA	UGGAGUUAGAAGAUGGGACGAGA	Cleavage	1
180	Pto-microRNA2075	TCONS_00205610	5	8.132	1	20	259	278	UUUCCUCACAUAUUAUAACU	AGUUAGAAGAUGGGACGAGA	Cleavage	1
181	Pto-microRNA2321	TCONS_00241081	5	15.515	1	22	1449	1470	CUCGAGCAAGUUGAUUUUGAUU	GAUCAAGACCAACAUAUUUGAG	Translation	1
182	Pto-microRNA2321	TCONS_00258146	5	14.845	1	20	96	115	CUCGAGCAAGUUGAUUUUGA	UUAAGAUCCUCUUGUUCCAG	Translation	1
183	Pto-microRNA2321	TCONS_00145240	5	14.543	1	21	10	31	CUCGAGCAAG-UUGAUUUUGAU	AACAGAGUCAAGCUAGCUUGGG	Translation	1
184	Pto-microRNA581	TCONS_00125020	5	13.091	1	20	2069	2088	GAAGGAUGGGCGGUCAUACA	UGUGUGACUCCCCAUCUUGA	Translation	1
Code	miRNA_Acc.	Target_Acc.(protein-coding genes)	Expectation	UPE	miRNA_start	miRNA_end	Target_start	Target_end	miRNA_aligned_fragment	Target_aligned_fragment	Inhibition	Target_Desc.	Multiplicity	Target_Acc.(protein-coding genes)
1	Pto-microRNA1831	Potri.001G001200.1	4	5.77	1	22	1648	1669	UUGUGGGUGGAGAAGCUGACAG	CUUUCAGUUUCCUCAUCUACAA	Translation	pacid=27041680 locus=Potri.001G001200 ID=Potri.001G001200.1.v3.0 annot-version=v3.0	1	Potri.001G001200
1	Pto-microRNA1831	Potri.001G001200.2	4	5.77	1	22	1648	1669	UUGUGGGUGGAGAAGCUGACAG	CUUUCAGUUUCCUCAUCUACAA	Translation	pacid=27041679 locus=Potri.001G001200 ID=Potri.001G001200.2.v3.0 annot-version=v3.0	1	Potri.001G001200
2	Pto-microRNA1054	Potri.004G052200.1	5	10.686	1	22	219	240	GAUUAUGAUGUUUUCGUGAGUC	GACUCACGAGAACCUCUUCAUU	Translation	pacid=26991908 locus=Potri.004G052200 ID=Potri.004G052200.1.v3.0 annot-version=v3.0	1	Potri.004G052200
3	Pto-microRNA1830	Potri.004G118700.1	5	16.347	1	21	396	416	UUUCUGUGCUUGUAAUCUGCA	UGUGGAUUGUAAGUGCAAAGA	Cleavage	pacid=26989174 locus=Potri.004G118700 ID=Potri.004G118700.1.v3.0 annot-version=v3.0	1	Potri.004G118700
3	Pto-microRNA1830	Potri.004G118700.2	5	16.347	1	21	396	416	UUUCUGUGCUUGUAAUCUGCA	UGUGGAUUGUAAGUGCAAAGA	Cleavage	pacid=26989175 locus=Potri.004G118700 ID=Potri.004G118700.2.v3.0 annot-version=v3.0	1	Potri.004G118700
4	MIR7824	Potri.004G119600.1	4	18.094	1	21	426	446	UUGAGAAAAGUCAAUCGGACC	GGUCUGAUUGACUUUUAUGGA	Cleavage	pacid=26992012 locus=Potri.004G119600 ID=Potri.004G119600.1.v3.0 annot-version=v3.0	1	Potri.004G119600
5	Pto-microRNA1463	Potri.004G120500.1	3.5	16.304	1	21	2413	2433	AAUGUGGGAUGCCAAGAACAU	GUGUUCUUGGAAACCCAUAUC	Translation	pacid=26992462 locus=Potri.004G120500 ID=Potri.004G120500.1.v3.0 annot-version=v3.0	1	Potri.004G120500
6	Pto-microRNA1053	Potri.004G121200.1	4	16.741	1	20	840	859	AACAUCGGGCUGGCUCUUGA	UUAAGAGCGAGCCGGAUGUG	Cleavage	pacid=26991423 locus=Potri.004G121200 ID=Potri.004G121200.1.v3.0 annot-version=v3.0	1	Potri.004G121200
6	Pto-microRNA1053	Potri.004G121200.2	4	16.741	1	20	840	859	AACAUCGGGCUGGCUCUUGA	UUAAGAGCGAGCCGGAUGUG	Cleavage	pacid=26991424 locus=Potri.004G121200 ID=Potri.004G121200.2.v3.0 annot-version=v3.0	1	Potri.004G121200
6	Pto-microRNA1053	Potri.004G121200.3	4	16.741	1	20	840	859	AACAUCGGGCUGGCUCUUGA	UUAAGAGCGAGCCGGAUGUG	Cleavage	pacid=26991425 locus=Potri.004G121200 ID=Potri.004G121200.3.v3.0 annot-version=v3.0	1	Potri.004G121200
7	Pto-microRNA1140	Potri.006G258100.7	5	13.644	1	21	2612	2632	UCGGAGCAGGGACUAGUGAGA	UCUUGUUGGUUCUUGCUUUGC	Cleavage	pacid=27007910 locus=Potri.006G258100 ID=Potri.006G258100.7.v3.0 annot-version=v3.0	1	Potri.006G258100
8	Pto-microRNA2074	Potri.006G259000.1	5	12.8	1	23	385	407	UUUCCUCACAUAUUAUAACUGUA	UUUAGUUAUAAUGUGUGUUGGAC	Cleavage	pacid=27003858 locus=Potri.006G259000 ID=Potri.006G259000.1.v3.0 annot-version=v3.0	1	Potri.006G259000
8	Pto-microRNA2075	Potri.006G259000.1	5	12.8	1	21	387	407	UUUCCUCACAUAUUAUAACUG	UAGUUAUAAUGUGUGUUGGAC	Cleavage	pacid=27003858 locus=Potri.006G259000 ID=Potri.006G259000.1.v3.0 annot-version=v3.0	1	Potri.006G259000
9	Pto-microRNA1832	Potri.006G259600.1	4.5	12.635	1	20	1783	1802	CAUAUAGAGCAAGCUAAACC	UAUUGAGCUUGUUCUAUAUC	Cleavage	pacid=27003540 locus=Potri.006G259600 ID=Potri.006G259600.1.v3.0 annot-version=v3.0	1	Potri.006G259600
9	Pto-microRNA1832	Potri.006G259600.1	4.5	12.635	1	20	1783	1802	CAUAUAGAGCAAGCUAAACC	UAUUGAGCUUGUUCUAUAUC	Cleavage	pacid=27003540 locus=Potri.006G259600 ID=Potri.006G259600.1.v3.0 annot-version=v3.0	1	Potri.006G259600
9	Pto-microRNA1832	Potri.006G259600.3	4.5	12.635	1	20	1783	1802	CAUAUAGAGCAAGCUAAACC	UAUUGAGCUUGUUCUAUAUC	Cleavage	pacid=27003541 locus=Potri.006G259600 ID=Potri.006G259600.3.v3.0 annot-version=v3.0	1	Potri.006G259600
9	Pto-microRNA1832	Potri.006G259600.3	4.5	12.635	1	20	1783	1802	CAUAUAGAGCAAGCUAAACC	UAUUGAGCUUGUUCUAUAUC	Cleavage	pacid=27003541 locus=Potri.006G259600 ID=Potri.006G259600.3.v3.0 annot-version=v3.0	1	Potri.006G259600
10	Pto-microRNA1832	Potri.006G260200.1	4.5	15.139	1	21	72	92	CAUAUAGAGCAAGCUAAACCU	AGGUUUCGUUUUCUUUAAAUG	Translation	pacid=27007919 locus=Potri.006G260200 ID=Potri.006G260200.1.v3.0 annot-version=v3.0	1	Potri.006G260200
10	Pto-microRNA1832	Potri.006G260200.1	4.5	15.139	1	21	72	92	CAUAUAGAGCAAGCUAAACCU	AGGUUUCGUUUUCUUUAAAUG	Translation	pacid=27007919 locus=Potri.006G260200 ID=Potri.006G260200.1.v3.0 annot-version=v3.0	1	Potri.006G260200
11	Pto-microRNA1466	Potri.006G260300.1	4.5	8.967	1	20	118	137	AUGGAGAAUUUUGACAUGCU	CUUGUGUCAAAAUUCACCAU	Cleavage	pacid=27004358 locus=Potri.006G260300 ID=Potri.006G260300.1.v3.0 annot-version=v3.0	1	Potri.006G260300
11	Pto-microRNA1466	Potri.006G260300.2	4.5	8.967	1	20	118	137	AUGGAGAAUUUUGACAUGCU	CUUGUGUCAAAAUUCACCAU	Cleavage	pacid=27004359 locus=Potri.006G260300 ID=Potri.006G260300.2.v3.0 annot-version=v3.0	1	Potri.006G260300
12	MIR159a	Potri.008G093100.1	4.5	12.936	1	21	30	50	UUUGGAUUGAAGGGAGCUCUA	UAGAGUUUCUUUUAAUUUUAA	Cleavage	pacid=27037502 locus=Potri.008G093100 ID=Potri.008G093100.1.v3.0 annot-version=v3.0	1	Potri.008G093100
12	MIR159a	Potri.008G093100.2	4.5	12.936	1	21	30	50	UUUGGAUUGAAGGGAGCUCUA	UAGAGUUUCUUUUAAUUUUAA	Cleavage	pacid=27037501 locus=Potri.008G093100 ID=Potri.008G093100.2.v3.0 annot-version=v3.0	1	Potri.008G093100
12	MIR159a	Potri.008G093100.3	4.5	12.936	1	21	30	50	UUUGGAUUGAAGGGAGCUCUA	UAGAGUUUCUUUUAAUUUUAA	Cleavage	pacid=27037504 locus=Potri.008G093100 ID=Potri.008G093100.3.v3.0 annot-version=v3.0	1	Potri.008G093100
12	MIR159a	Potri.008G093100.4	4.5	12.936	1	21	30	50	UUUGGAUUGAAGGGAGCUCUA	UAGAGUUUCUUUUAAUUUUAA	Cleavage	pacid=27037503 locus=Potri.008G093100 ID=Potri.008G093100.4.v3.0 annot-version=v3.0	1	Potri.008G093100
12	MIR159a	Potri.008G093100.5	4.5	12.936	1	21	30	50	UUUGGAUUGAAGGGAGCUCUA	UAGAGUUUCUUUUAAUUUUAA	Cleavage	pacid=27037500 locus=Potri.008G093100 ID=Potri.008G093100.5.v3.0 annot-version=v3.0	1	Potri.008G093100
13	Pto-microRNA1466	Potri.008G094600.1	4	14.911	1	20	668	687	AUGGAGAAUUUUGACAUGCU	GGGAUGUUAAAAUUUUACAU	Cleavage	pacid=27039320 locus=Potri.008G094600 ID=Potri.008G094600.1.v3.0 annot-version=v3.0	1	Potri.008G094600
14	Pto-microRNA1832	Potri.008G112000.10	4.5	7.506	1	21	245	265	CAUAUAGAGCAAGCUAAACCU	AGGUUUGGCUCAAUCUAUAUU	Translation	pacid=27038564 locus=Potri.008G112000 ID=Potri.008G112000.10.v3.0 annot-version=v3.0	1	Potri.008G112000
14	Pto-microRNA1832	Potri.008G112000.10	4.5	7.506	1	21	245	265	CAUAUAGAGCAAGCUAAACCU	AGGUUUGGCUCAAUCUAUAUU	Translation	pacid=27038564 locus=Potri.008G112000 ID=Potri.008G112000.10.v3.0 annot-version=v3.0	1	Potri.008G112000
14	Pto-microRNA1832	Potri.008G112000.9	4.5	7.506	1	21	245	265	CAUAUAGAGCAAGCUAAACCU	AGGUUUGGCUCAAUCUAUAUU	Translation	pacid=27038557 locus=Potri.008G112000 ID=Potri.008G112000.9.v3.0 annot-version=v3.0	1	Potri.008G112000
14	Pto-microRNA1832	Potri.008G112000.9	4.5	7.506	1	21	245	265	CAUAUAGAGCAAGCUAAACCU	AGGUUUGGCUCAAUCUAUAUU	Translation	pacid=27038557 locus=Potri.008G112000 ID=Potri.008G112000.9.v3.0 annot-version=v3.0	1	Potri.008G112000
15	Pto-microRNA1830	Potri.008G113000.1	4	19.686	1	21	1011	1031	UUUCUGUGCUUGUAAUCUGCA	UGCAAAUUACAAGCGUGCAAA	Cleavage	pacid=27035923 locus=Potri.008G113000 ID=Potri.008G113000.1.v3.0 annot-version=v3.0	1	Potri.008G113000
16	Pto-microRNA1786	Potri.008G113800.1	4.5	13.756	1	21	432	452	CUGGAAAGGAGGAUGCAAGGA	UCCUUGCAACCUCUUCUUCAA	Cleavage	pacid=27037587 locus=Potri.008G113800 ID=Potri.008G113800.1.v3.0 annot-version=v3.0	1	Potri.008G113800
17	MIR7815	Potri.008G114700.1	4.5	19.415	1	21	435	455	CUCUUCAAAUAAAUCGUGGGA	UCCUGUGAUCUAUUUGAUGGG	Cleavage	pacid=27038132 locus=Potri.008G114700 ID=Potri.008G114700.1.v3.0 annot-version=v3.0	1	Potri.008G114700
18	Pto-microRNA1140	Potri.008G115000.1	4.5	13.361	1	20	214	233	UCGGAGCAGGGACUAGUGAG	GUCACUAGUCUCAGCUCUAA	Cleavage	pacid=27038974 locus=Potri.008G115000 ID=Potri.008G115000.1.v3.0 annot-version=v3.0	1	Potri.008G115000
19	Pto-microRNA1055	Potri.008G115200.1	4.5	15.724	1	21	1085	1105	AACAAAUCUCUCCCUCUCACC	GGUUAAAGGGAGAGAUCUGUG	Cleavage	pacid=27039456 locus=Potri.008G115200 ID=Potri.008G115200.1.v3.0 annot-version=v3.0	1	Potri.008G115200
19	Pto-microRNA1055	Potri.008G115200.2	4.5	15.724	1	21	1022	1042	AACAAAUCUCUCCCUCUCACC	GGUUAAAGGGAGAGAUCUGUG	Cleavage	pacid=27039457 locus=Potri.008G115200 ID=Potri.008G115200.2.v3.0 annot-version=v3.0	1	Potri.008G115200
20	Pto-microRNA1830	Potri.008G115800.1	4	9.394	1	20	194	213	UUUCUGUGCUUGUAAUCUGC	CAUGAUUGCAGGCACAGAAA	Cleavage	pacid=27038546 locus=Potri.008G115800 ID=Potri.008G115800.1.v3.0 annot-version=v3.0	1	Potri.008G115800
20	Pto-microRNA1830	Potri.008G115800.2	4	9.394	1	20	194	213	UUUCUGUGCUUGUAAUCUGC	CAUGAUUGCAGGCACAGAAA	Cleavage	pacid=27038547 locus=Potri.008G115800 ID=Potri.008G115800.2.v3.0 annot-version=v3.0	1	Potri.008G115800
21	MIR6438b	Potri.008G116200.1	5	12.403	1	22	1654	1675	UUGUACACAGAAUAGGUGAAAU	GUUUUAUUUAUUUUUUGUCUAA	Cleavage	pacid=27035820 locus=Potri.008G116200 ID=Potri.008G116200.1.v3.0 annot-version=v3.0	1	Potri.008G116200
22	Pto-microRNA1047	Potri.008G118700.1	4.5	22.445	1	20	526	545	GGGAUUCGAUGGAACAGUCA	GCACUGUCCCAUUGAGUCCU	Cleavage	pacid=27036388 locus=Potri.008G118700 ID=Potri.008G118700.1.v3.0 annot-version=v3.0	1	Potri.008G118700
22	Pto-microRNA1047	Potri.008G118700.2	4.5	22.445	1	20	496	515	GGGAUUCGAUGGAACAGUCA	GCACUGUCCCAUUGAGUCCU	Cleavage	pacid=27036389 locus=Potri.008G118700 ID=Potri.008G118700.2.v3.0 annot-version=v3.0	1	Potri.008G118700
23	Pto-microRNA1054	Potri.008G121400.1	3.5	13.123	1	20	314	333	GAUUAUGAUGUUUUCGUGAG	CUCACAAGGACGUUAUAGUC	Cleavage	pacid=27039070 locus=Potri.008G121400 ID=Potri.008G121400.1.v3.0 annot-version=v3.0	1	Potri.008G121400
24	Pto-microRNA2075	Potri.009G010900.1	3.5	16.626	1	21	57	77	UUUCCUCACAUAUUAUAACUG	UAGUGAUUAUGUGGGAGGAAA	Cleavage	pacid=26986985 locus=Potri.009G010900 ID=Potri.009G010900.1.v3.0 annot-version=v3.0	1	Potri.009G010900
25	MIR7824	Potri.009G011400.1	4.5	16.358	1	21	2035	2055	UUGAGAAAAGUCAAUCGGACC	GGACCGGUUCAUUUUUUUUGA	Cleavage	pacid=26988848 locus=Potri.009G011400 ID=Potri.009G011400.1.v3.0 annot-version=v3.0	1	Potri.009G011400
26	Pto-microRNA1786	Potri.012G047700.1	3	13.041	1	21	44	64	CUGGAAAGGAGGAUGCAAGGA	UUCUUGCAUGCUCCUUUCCUG	Cleavage	pacid=27051122 locus=Potri.012G047700 ID=Potri.012G047700.1.v3.0 annot-version=v3.0	1	Potri.012G047700
27	Pto-microRNA1140	Potri.012G048900.1	5	9.316	1	20	1261	1280	UCGGAGCAGGGACUAGUGAG	ACCACUAGUUUCUCCUCUGA	Cleavage	pacid=27051165 locus=Potri.012G048900 ID=Potri.012G048900.1.v3.0 annot-version=v3.0	1	Potri.012G048900
28	Pto-microRNA1985	Potri.013G034100.1	4.5	20.934	1	21	997	1017	UGCUUAACAAGAUUAGGGGCU	AGCUCCUAAUUUUGUUUGCCA	Cleavage	pacid=26994513 locus=Potri.013G034100 ID=Potri.013G034100.1.v3.0 annot-version=v3.0	1	Potri.013G034100
29	Pto-microRNA1831	Potri.013G034400.1	4.5	19.728	1	22	37	58	UUGUGGGUGGAGAAGCUGACAG	UUUUCAGCUUCUUCAACAACAA	Cleavage	pacid=26995314 locus=Potri.013G034400 ID=Potri.013G034400.1.v3.0 annot-version=v3.0	1	Potri.013G034400
30	Pto-microRNA1830	Potri.013G064200.1	3.5	17.218	1	20	461	480	UUUCUGUGCUUGUAAUCUGC	GCAGAUUACAGGUACAAAAU	Cleavage	pacid=26995128 locus=Potri.013G064200 ID=Potri.013G064200.1.v3.0 annot-version=v3.0	1	Potri.013G064200
31	MIR159a	Potri.013G043400.1	4.5	15.245	1	21	1635	1655	UUUGGAUUGAAGGGAGCUCUA	UAGAGUUCCUAUCAGUCCUAG	Translation	pacid=26994411 locus=Potri.013G043400 ID=Potri.013G043400.1.v3.0 annot-version=v3.0	1	Potri.013G043400
31	MIR159a	Potri.013G064300.2	4.5	7.821	1	21	3210	3230	UUUGGAUUGAAGGGAGCUCUA	UAGAUUUUCUUUCAGUUCAAU	Cleavage	pacid=26993395 locus=Potri.013G064300 ID=Potri.013G064300.2.v3.0 annot-version=v3.0	1	Potri.013G064300
32	Pto-microRNA1140	Potri.013G066100.1	4	13.623	1	21	479	499	UCGGAGCAGGGACUAGUGAGA	UUGCAAUAGUUCUUGCUCUGA	Cleavage	pacid=26993630 locus=Potri.013G066100 ID=Potri.013G066100.1.v3.0 annot-version=v3.0	1	Potri.013G066100
33	Pto-microRNA581	Potri.013G075300.8	3.5	15.076	1	20	131	150	GAAGGAUGGGCGGUCAUACA	UGUAUCAUCUCUCAUCUUUC	Translation	pacid=26994844 locus=Potri.013G075300 ID=Potri.013G075300.8.v3.0 annot-version=v3.0	1	Potri.013G075300
34	Pto-microRNA1466	Potri.013G075600.1	5	15.032	1	20	691	710	AUGGAGAAUUUUGACAUGCU	CCCAUGUCAGAAUUCGCUGU	Cleavage	pacid=26994240 locus=Potri.013G075600 ID=Potri.013G075600.1.v3.0 annot-version=v3.0	1	Potri.013G075600
35	Pto-microRNA1463	Potri.013G085000.1	3	19.817	1	22	5569	5590	AAUGUGGGAUGCCAAGAACAUG	CUUGGUAUUGGCAUUUCACAUU	Cleavage	pacid=26995790 locus=Potri.013G085000 ID=Potri.013G085000.1.v3.0 annot-version=v3.0	1	Potri.013G085000
36	Pto-microRNA1466	Potri.014G121000.1	5	13.901	1	20	2072	2091	AUGGAGAAUUUUGACAUGCU	CAGAUGUCAAAAUUCUCUUU	Cleavage	pacid=27035511 locus=Potri.014G121000 ID=Potri.014G121000.1.v3.0 annot-version=v3.0	1	Potri.014G121000
37	Pto-microRNA1463	Potri.014G121100.1	5	17.17	1	22	4631	4652	AAUGUGGGAUGCCAAGAACAUG	CAUGAUCUUGGCAUUCCAUGGG	Cleavage	pacid=27033136 locus=Potri.014G121100 ID=Potri.014G121100.1.v3.0 annot-version=v3.0	1	Potri.014G121100
37	Pto-microRNA1463	Potri.014G121100.2	5	17.17	1	22	4631	4652	AAUGUGGGAUGCCAAGAACAUG	CAUGAUCUUGGCAUUCCAUGGG	Cleavage	pacid=27033137 locus=Potri.014G121100 ID=Potri.014G121100.2.v3.0 annot-version=v3.0	1	Potri.014G121100
37	Pto-microRNA1463	Potri.014G121100.3	5	17.17	1	22	4148	4169	AAUGUGGGAUGCCAAGAACAUG	CAUGAUCUUGGCAUUCCAUGGG	Cleavage	pacid=27033138 locus=Potri.014G121100 ID=Potri.014G121100.3.v3.0 annot-version=v3.0	1	Potri.014G121100
38	MIR159a	Potri.014G130800.1	4.5	19.72	1	20	1561	1580	UUUGGAUUGAAGGGAGCUCU	CAGGCUCCUUUCAAUCAAAA	Cleavage	pacid=27033576 locus=Potri.014G130800 ID=Potri.014G130800.1.v3.0 annot-version=v3.0	1	Potri.014G130800
38	MIR159a	Potri.014G130800.2	4.5	19.72	1	20	1561	1580	UUUGGAUUGAAGGGAGCUCU	CAGGCUCCUUUCAAUCAAAA	Cleavage	pacid=27033577 locus=Potri.014G130800 ID=Potri.014G130800.2.v3.0 annot-version=v3.0	1	Potri.014G130800
39	Pto-microRNA1831	Potri.015G070100.1	4	21.512	1	20	122	141	UUGUGGGUGGAGAAGCUGAC	CUCGGCUUCUCCGCCAAUAA	Cleavage	pacid=27018014 locus=Potri.015G070100 ID=Potri.015G070100.1.v3.0 annot-version=v3.0	1	Potri.015G070100
39	Pto-microRNA1831	Potri.015G070100.2	4	21.512	1	20	122	141	UUGUGGGUGGAGAAGCUGAC	CUCGGCUUCUCCGCCAAUAA	Cleavage	pacid=27018015 locus=Potri.015G070100 ID=Potri.015G070100.2.v3.0 annot-version=v3.0	1	Potri.015G070100
40	MIR7824	Potri.015G071400.1	3.5	16.679	1	20	2489	2508	UUGAGAAAAGUCAAUCGGAC	UUCUGAUUGACGUUUCUUGA	Translation	pacid=27018029 locus=Potri.015G071400 ID=Potri.015G071400.1.v3.0 annot-version=v3.0	1	Potri.015G071400
41	Pto-microRNA2303	Potri.015G071500.3	4.5	12.985	1	22	448	469	AAUCGUGGUACUUUUGACCAGA	UUUGUUAAGGAGUACUGUGAUU	Cleavage	pacid=27019207 locus=Potri.015G071500 ID=Potri.015G071500.3.v3.0 annot-version=v3.0	1	Potri.015G071500
41	Pto-microRNA2303	Potri.015G071500.5	4.5	12.985	1	22	448	469	AAUCGUGGUACUUUUGACCAGA	UUUGUUAAGGAGUACUGUGAUU	Cleavage	pacid=27019209 locus=Potri.015G071500 ID=Potri.015G071500.5.v3.0 annot-version=v3.0	1	Potri.015G071500
42	Pto-microRNA1046	Potri.015G072200.1	4	19.718	1	21	424	444	CUUACGCAAUGCUUGGCCAGA	UUUGUGCAGGCAUUGUGUAGG	Cleavage	pacid=27017991 locus=Potri.015G072200 ID=Potri.015G072200.1.v3.0 annot-version=v3.0	1	Potri.015G072200
43	Pto-microRNA2074	Potri.015G073100.1	4.5	9.225	1	23	124	146	UUUCCUCACAUAUUAUAACUGUA	UAUUGUAAUAAUAAGUGAAGAAA	Translation	pacid=27017557 locus=Potri.015G073100 ID=Potri.015G073100.1.v3.0 annot-version=v3.0	1	Potri.015G073100
44	Pto-microRNA1830	Potri.016G012600.1	0	18.042	1	21	19	39	UUUCUGUGCUUGUAAUCUGCA	UGCAGAUUACAAGCACAGAAA	Cleavage	pacid=27011664 locus=Potri.016G012600 ID=Potri.016G012600.1.v3.0 annot-version=v3.0	1	Potri.016G012600
45	MIR7824	Potri.016G060900.1	4.5	15.454	1	20	670	689	UUGAGAAAAGUCAAUCGGAC	UAUCGGUUGAUUUUUUUUAA	Cleavage	pacid=27012481 locus=Potri.016G060900 ID=Potri.016G060900.1.v3.0 annot-version=v3.0	1	Potri.016G060900
46	Pto-microRNA1986	Potri.017G022000.1	2.5	17.539	1	21	998	1018	UAACUUUAGAACCUCGUUCCC	GGGAACAAGGUUCUAAAGCUA	Cleavage	pacid=26983754 locus=Potri.017G022000 ID=Potri.017G022000.1.v3.0 annot-version=v3.0	1	Potri.017G022000
47	Pto-microRNA1986	Potri.017G022300.1	2.5	16.891	1	21	917	937	UAACUUUAGAACCUCGUUCCC	GGGAACGAGGUUCUAAAGUAU	Cleavage	pacid=26984536 locus=Potri.017G022300 ID=Potri.017G022300.1.v3.0 annot-version=v3.0	1	Potri.017G022300
48	Pto-microRNA1986	Potri.017G022900.1	0	19.671	1	21	1052	1072	UAACUUUAGAACCUCGUUCCC	GGGAACGAGGUUCUAAAGUUA	Cleavage	pacid=26985215 locus=Potri.017G022900 ID=Potri.017G022900.1.v3.0 annot-version=v3.0	1	Potri.017G022900

## Sheet: Data S7
code	SHR	SNP	Chr	Position	ObsHET	PredHET	HWpval	%Geno	MAF	Alleles
1	1	Chr01_95837	1	95837	0.23	0.203	0.5828	100	0.115	T:A
2	1	Chr01_95886	1	95886	0.138	0.128	1	100	0.069	T:C
3	1	Chr01_95921	1	95921	0.264	0.229	0.3742	100	0.132	T:C
4	1	Chr01_96011	1	96011	0.253	0.221	0.4375	100	0.126	T:C
5	1	Chr01_96086	1	96086	0.241	0.212	0.5071	100	0.121	A:C
6	1	Chr01_96173	1	96173	0.276	0.238	0.3172	100	0.138	T:A
7	1	Chr01_96270	1	96270	0.478	0.364	0.0124	79.3	0.239	A:T
8	1	Chr01_96279	1	96279	0.193	0.174	0.8998	95.4	0.096	C:T
9	1	Chr01_96348	1	96348	0.931	0.498	2.5486e-18	100	0.466	C:T
10	1	Chr01_96399	1	96399	0.241	0.212	0.5071	100	0.121	C:T
11	1	Chr01_96444	1	96444	0.871	0.5	4.2078e-12	97.7	0.494	A:C
12	1	Chr01_96460	1	96460	0.671	0.467	7.8796e-05	97.7	0.371	A:G
13	1	Chr01_96477	1	96477	0.613	0.443	0.0009	92	0.331	A:G
14	1	Chr01_96485	1	96485	0.58	0.431	0.003	93.1	0.315	A:G
15	1	Chr01_96501	1	96501	0.529	0.389	0.0006	97.7	0.265	A:G
16	1	Chr01_96509	1	96509	0.529	0.389	0.0006	97.7	0.265	G:A
17	1	Chr01_96534	1	96534	0.532	0.402	0.0059	90.8	0.278	T:G
18	1	Chr01_96556	1	96556	0.46	0.41	0.4088	100	0.287	T:C
19	1	Chr01_96561	1	96561	0.532	0.39	0.001	90.8	0.266	A:G
20	1	Chr01_96585	1	96585	0.791	0.498	7.4074e-08	98.9	0.465	C:T
21	1	Chr01_96606	1	96606	0.791	0.498	7.4074e-08	98.9	0.465	T:G
22	1	Chr01_96676	1	96676	0.172	0.158	1	100	0.086	C:T
23	1	Chr01_96684	1	96684	0.86	0.5	1.5054e-11	98.9	0.5	C:C
24	1	Chr01_96713	1	96713	0.695	0.473	3.0801e-05	94.3	0.384	C:T
25	1	Chr01_96730	1	96730	0.537	0.415	0.0142	92	0.294	G:T
26	1	Chr01_96751	1	96751	0.276	0.238	0.3172	100	0.138	G:C
27	1	Chr01_96757	1	96757	0.262	0.228	0.4109	96.6	0.131	A:G
28	1	Chr01_96766	1	96766	0.874	0.495	8.1904e-14	100	0.448	A:T
29	1	Chr01_96802	1	96802	0.908	0.496	1.016e-16	100	0.454	C:T
30	1	Chr01_96821	1	96821	0.207	0.185	0.7509	100	0.103	T:A
31	1	Chr01_96840	1	96840	0.862	0.49	4.8291e-14	100	0.431	C:A
32	1	Chr01_96866	1	96866	0.176	0.161	1	97.7	0.088	G:T
33	1	Chr01_96875	1	96875	0.644	0.437	2.6932e-06	100	0.322	C:T
34	1	Chr01_96886	1	96886	0.148	0.216	0.0295	93.1	0.123	G:C
35	1	Chr01_96921	1	96921	0.126	0.212	0.0036	100	0.121	C:T
36	1	Chr01_96946	1	96946	0.92	0.499	2.2874e-16	100	0.483	T:C
37	1	Chr01_96951	1	96951	0.107	0.253	1.5502e-05	96.6	0.149	T:A
38	1	Chr01_96967	1	96967	0.198	0.178	0.8327	98.9	0.099	A:G
39	1	Chr01_96973	1	96973	0.942	0.5	4.7013e-18	98.9	0.494	A:G
40	1	Chr01_96976	1	96976	0.282	0.259	0.7732	97.7	0.153	G:C
41	1	Chr01_96983	1	96983	0.14	0.13	1	98.9	0.07	G:A
42	1	Chr01_96990	1	96990	0.107	0.301	3.0835e-07	96.6	0.185	C:T
43	1	Chr01_96997	1	96997	0.779	0.485	1.0655e-08	98.9	0.413	A:G
44	1	Chr01_97000	1	97000	0.047	0.208	4.0095e-08	97.7	0.118	C:T
45	1	Chr01_97026	1	97026	0.138	0.148	0.8663	100	0.08	T:G
46	1	Chr01_97033	1	97033	0.15	0.16	0.9263	92	0.087	A:G
47	1	Chr01_97055	1	97055	0.724	0.479	1.9582e-06	100	0.397	G:A
48	1	Chr01_97056	1	97056	0.301	0.272	0.6489	95.4	0.163	T:G
49	1	Chr01_97075	1	97075	0.092	0.108	0.4789	100	0.057	G:A
50	1	Chr01_97089	1	97089	0.276	0.238	0.3172	100	0.138	T:A
51	1	Chr01_97103	1	97103	0.293	0.269	0.8142	86.2	0.16	T:C
52	1	Chr01_97108	1	97108	0.345	0.285	0.0965	100	0.172	T:C
53	1	Chr01_97156	1	97156	0.126	0.118	1	100	0.063	T:C
54	1	Chr01_97171	1	97171	0.518	0.395	0.0065	95.4	0.271	G:T
55	1	Chr01_97176	1	97176	0.058	0.197	8.9356e-07	98.9	0.11	A:G
56	1	Chr01_97205	1	97205	0.106	0.1	1	97.7	0.053	T:G
57	1	Chr01_97236	1	97236	0.603	0.432	0.0016	78.2	0.316	C:A
58	1	Chr01_97252	1	97252	0.571	0.408	0.0007	80.5	0.286	T:C
59	1	Chr01_97294	1	97294	0.391	0.315	0.0833	79.3	0.196	G:A
60	1	Chr01_97312	1	97312	0.263	0.228	0.4415	92	0.131	A:G
61	1	Chr01_97329	1	97329	0.624	0.486	0.0187	97.7	0.418	A:T
62	1	Chr01_97359	1	97359	0.759	0.494	3.0626e-06	90.8	0.443	G:A
63	1	Chr01_97391	1	97391	0.612	0.45	0.0014	97.7	0.341	A:G
64	1	Chr01_97412	1	97412	0.614	0.451	0.0016	95.4	0.343	A:C
65	1	Chr01_97418	1	97418	0.622	0.454	0.0013	94.3	0.348	G:A
66	1	Chr01_97425	1	97425	0.126	0.158	0.2215	100	0.086	T:C
67	1	Chr01_97446	1	97446	0.771	0.479	1.028e-08	95.4	0.398	G:A
68	1	Chr01_97459	1	97459	0.793	0.491	2.5278e-08	94.3	0.433	C:T
69	1	Chr01_97484	1	97484	0.92	0.497	1.7112e-17	100	0.46	T:C
70	1	Chr01_97510	1	97510	0.821	0.488	8.59e-11	96.6	0.423	G:T
71	1	Chr01_97537	1	97537	0.779	0.48	2.4685e-09	98.9	0.401	A:G
72	1	Chr01_97543	1	97543	0.218	0.195	0.6642	100	0.109	C:T
73	1	Chr01_97597	1	97597	0.821	0.488	8.59e-11	96.6	0.423	G:A
74	1	Chr01_97616	1	97616	0.663	0.495	0.0035	98.9	0.448	G:A
75	1	Chr01_97625	1	97625	0.713	0.481	1.0526e-05	100	0.402	A:G
76	1	Chr01_97644	1	97644	0.535	0.483	0.468	98.9	0.407	T:C
77	1	Chr01_97667	1	97667	0.5	0.489	1	98.9	0.424	G:A
78	1	Chr01_97675	1	97675	0.463	0.481	0.8732	94.3	0.402	T:C
79	1	Chr01_97701	1	97701	0.524	0.479	0.5612	94.3	0.396	C:T
80	1	Chr01_97750	1	97750	0.434	0.468	0.6222	95.4	0.373	T:C
81	1	Chr01_97766	1	97766	0.35	0.42	0.2002	92	0.3	T:C
82	1	Chr01_97780	1	97780	0.306	0.45	0.006	97.7	0.341	A:G
83	1	Chr01_97795	1	97795	0.325	0.399	0.1543	92	0.275	A:G
84	1	Chr01_97798	1	97798	0.264	0.229	0.3742	100	0.132	A:G
85	1	Chr01_97817	1	97817	0.06	0.203	1.1556e-06	95.4	0.114	G:A
86	1	Chr01_97821	1	97821	0.513	0.467	0.5739	89.7	0.372	G:A
87	1	Chr01_97838	1	97838	0.562	0.498	0.3793	92	0.469	A:G
88	1	Chr01_97888	1	97888	0.241	0.212	0.5071	100	0.121	T:C
89	1	Chr01_97891	1	97891	0.64	0.458	0.0004	98.9	0.355	G:C
90	1	Chr01_97906	1	97906	0.616	0.435	9.5567e-05	98.9	0.32	C:T
91	1	Chr01_97917	1	97917	0.605	0.431	0.0002	98.9	0.314	C:T
92	1	Chr01_97947	1	97947	0.518	0.395	0.0056	97.7	0.271	G:A
93	1	Chr01_97971	1	97971	0.471	0.36	0.0039	100	0.236	A:G
94	1	Chr01_97986	1	97986	0.402	0.321	0.0269	100	0.201	A:G
95	1	Chr01_97996	1	97996	0.276	0.238	0.3172	100	0.138	C:T
96	1	Chr01_98017	1	98017	0.5	0.418	0.1305	96.6	0.298	A:G
97	1	Chr01_98026	1	98026	0.483	0.41	0.1686	100	0.287	G:A
98	1	Chr01_98048	1	98048	0.453	0.363	0.035	98.9	0.238	A:G
99	1	Chr01_98078	1	98078	0.635	0.45	0.0002	97.7	0.341	A:G
100	1	Chr01_98111	1	98111	0.802	0.489	1.2795e-09	98.9	0.424	G:A
101	1	Chr01_98136	1	98136	0.651	0.5	0.0104	98.9	0.488	T:G
102	1	Chr01_98169	1	98169	0.31	0.436	0.0143	96.6	0.321	T:C
103	1	Chr01_98174	1	98174	0.345	0.301	0.3506	96.6	0.185	A:G
104	1	Chr01_98179	1	98179	0.325	0.288	0.4793	95.4	0.175	T:C
105	1	Chr01_98180	1	98180	0.954	0.5	1.2486e-19	100	0.489	T:C
106	1	Chr01_98216	1	98216	0.092	0.221	2.0376e-05	100	0.126	G:A
107	1	Chr01_98222	1	98222	0.379	0.335	0.3895	100	0.213	C:T
108	1	Chr01_98229	1	98229	0.376	0.334	0.4304	97.7	0.212	T:A
109	1	Chr01_98255	1	98255	0.023	0.238	3.5246e-12	100	0.138	C:A
110	1	Chr01_98258	1	98258	0.235	0.242	1	97.7	0.141	T:C
111	1	Chr01_98285	1	98285	0.167	0.363	6.506e-06	96.6	0.238	T:C
112	1	Chr01_98296	1	98296	0.118	0.347	2.9666e-08	97.7	0.224	A:G
113	1	Chr01_98316	1	98316	0.083	0.101	0.4043	96.6	0.054	C:T
114	1	Chr01_98351	1	98351	0.024	0.278	2.0225e-13	96.6	0.167	T:C
115	1	Chr01_98366	1	98366	0.024	0.275	1.7115e-13	97.7	0.165	A:C
116	1	Chr01_98413	1	98413	0.012	0.28	2.0868e-15	98.9	0.169	T:G
117	1	Chr01_98453	1	98453	0.023	0.288	3.1097e-14	98.9	0.174	C:T
118	1	Chr01_98522	1	98522	0.92	0.497	1.7112e-17	100	0.46	T:C
119	1	Chr01_98533	1	98533	0.047	0.259	2.4314e-10	97.7	0.153	G:A
120	1	Chr01_98593	1	98593	0.023	0.273	1.4514e-13	98.9	0.163	C:G
121	1	Chr01_98637	1	98637	0.931	0.498	2.5486e-18	100	0.466	A:T
122	1	Chr01_98678	1	98678	0.943	0.499	1.3724e-18	100	0.483	A:T
123	1	Chr01_98744	1	98744	0.186	0.187	1	98.9	0.105	T:C
124	1	Chr01_98782	1	98782	0.264	0.229	0.3742	100	0.132	C:T
125	1	Chr01_98980	1	98980	0.92	0.497	1.7112e-17	100	0.46	G:T
126	1	Chr01_99095	1	99095	0.195	0.176	0.842	100	0.098	G:T
127	1	Chr01_99137	1	99137	0.943	0.5	2.5078e-18	100	0.494	T:C
128	1	Chr01_99214	1	99214	0.782	0.476	1.8247e-10	100	0.391	T:C
129	1	Chr01_99247	1	99247	0.244	0.214	0.498	98.9	0.122	T:C
130	1	Chr01_99309	1	99309	0.517	0.405	0.0157	100	0.282	C:T
131	1	Chr01_99321	1	99321	0.805	0.481	2.2427e-11	100	0.402	G:A
132	1	Chr01_99343	1	99343	0.54	0.414	0.0073	100	0.293	T:C
133	1	Chr01_99360	1	99360	0.46	0.378	0.078	100	0.253	G:C
134	1	Chr01_99372	1	99372	0.46	0.366	0.0279	100	0.241	G:A
135	1	Chr01_99381	1	99381	0.184	0.167	0.9369	100	0.092	A:C
136	1	Chr01_99393	1	99393	0.253	0.221	0.4375	100	0.126	C:G
137	1	Chr01_99416	1	99416	0.828	0.492	7.3612e-11	100	0.437	T:G
138	1	Chr01_99451	1	99451	0.931	0.5	2.6636e-17	100	0.489	G:C
139	1	Chr01_99465	1	99465	0.92	0.498	9.1337e-17	100	0.471	C:T
140	1	Chr01_99490	1	99490	0.885	0.499	1.2211e-13	100	0.477	T:C
141	1	Chr01_99507	1	99507	0.851	0.489	1.8573e-13	100	0.425	C:A
142	1	Chr01_99536	1	99536	0.782	0.489	1.9982e-08	100	0.425	T:C
143	1	Chr01_99546	1	99546	0.767	0.49	2.0223e-07	98.9	0.43	A:G
144	1	Chr01_99562	1	99562	0.663	0.465	0.0002	95.4	0.367	G:A
145	1	Chr01_99578	1	99578	0.851	0.495	5.3519e-12	100	0.448	G:T
146	1	Chr01_99586	1	99586	0.816	0.49	2.4708e-10	100	0.431	G:A
147	1	Chr01_99614	1	99614	0.782	0.476	1.8247e-10	100	0.391	G:A
148	1	Chr01_99635	1	99635	0.862	0.49	4.8291e-14	100	0.431	C:T
149	1	Chr01_99653	1	99653	0.667	0.444	7.2568e-07	100	0.333	C:T
150	1	Chr01_99665	1	99665	0.774	0.474	7.8811e-10	96.6	0.387	G:A
151	1	Chr01_99695	1	99695	0.603	0.431	0.0005	89.7	0.314	T:C
152	1	Chr01_99710	1	99710	0.69	0.5	0.0011	96.6	0.488	A:G
153	1	Chr01_99726	1	99726	0.733	0.495	1.6776e-05	98.9	0.448	T:C
154	1	Chr01_99744	1	99744	0.733	0.489	6.2623e-06	98.9	0.424	T:C
155	1	Chr01_99760	1	99760	0.702	0.469	4.7553e-06	96.6	0.375	A:G
156	1	Chr01_99773	1	99773	0.667	0.459	2.4393e-05	100	0.356	A:G
157	1	Chr01_99786	1	99786	0.738	0.472	2.5109e-07	92	0.381	C:T
158	1	Chr01_99818	1	99818	0.874	0.5	1.3951e-12	100	0.494	T:C
159	1	Chr01_99852	1	99852	0.885	0.5	1.8667e-13	100	0.489	A:C
160	1	Chr01_99855	1	99855	0.885	0.5	1.8667e-13	100	0.489	T:C
161	1	Chr01_99857	1	99857	0.276	0.238	0.3172	100	0.138	T:A
162	1	Chr01_99862	1	99862	0.895	0.498	1.8539e-14	98.9	0.471	A:G
163	1	Chr01_99872	1	99872	0.897	0.497	3.3967e-15	100	0.46	T:C
164	1	Chr01_99882	1	99882	0.884	0.493	4.6872e-15	98.9	0.442	T:C
165	1	Chr01_99904	1	99904	0.241	0.212	0.5071	100	0.121	A:G
166	1	Chr01_99932	1	99932	0.907	0.496	1.8502e-16	98.9	0.453	C:T
167	1	Chr01_99945	1	99945	0.941	0.498	1.162e-18	97.7	0.471	C:T
168	1	Chr01_99961	1	99961	0.862	0.499	5.6294e-12	100	0.477	C:T
169	1	Chr01_99973	1	99973	0.954	0.499	3.5744e-20	100	0.477	A:C
170	1	Chr01_100078	1	100078	0.954	0.5	1.2486e-19	100	0.489	C:A
171	1	Chr01_100104	1	100104	0.92	0.498	9.1337e-17	100	0.471	T:C
172	1	Chr01_100116	1	100116	0.906	0.496	3.3658e-16	97.7	0.453	A:C
173	1	Chr01_100122	1	100122	0.184	0.167	0.9369	100	0.092	A:G
174	1	Chr01_100129	1	100129	0.782	0.481	1.5269e-09	100	0.402	A:G
175	1	Chr01_100154	1	100154	0.938	0.498	2.6926e-17	92	0.469	T:A
176	1	Chr01_100163	1	100163	0.4	0.334	0.1276	97.7	0.212	A:C
177	1	Chr01_100173	1	100173	0.318	0.283	0.5076	97.7	0.171	C:T
178	1	Chr01_100181	1	100181	0.318	0.283	0.5076	97.7	0.171	G:C
179	1	Chr01_100192	1	100192	0.306	0.291	1	97.7	0.176	T:C
180	1	Chr01_100206	1	100206	0.931	0.498	2.5486e-18	100	0.466	C:T
181	1	Chr01_100213	1	100213	0.425	0.36	0.1692	100	0.236	A:G
182	1	Chr01_100231	1	100231	0.593	0.435	0.0011	98.9	0.32	C:T
183	1	Chr01_100232	1	100232	0.138	0.128	1	100	0.069	C:A
184	1	Chr01_100261	1	100261	0.563	0.424	0.0032	100	0.305	C:A
185	1	Chr01_100285	1	100285	0.586	0.441	0.0034	100	0.328	G:A
186	1	Chr01_100341	1	100341	0.609	0.441	0.0005	100	0.328	T:C
187	1	Chr01_100350	1	100350	0.138	0.128	1	100	0.069	G:C
188	1	Chr01_100359	1	100359	0.138	0.128	1	100	0.069	T:C
189	1	Chr01_100365	1	100365	0.276	0.238	0.3172	100	0.138	G:A
190	1	Chr01_100374	1	100374	0.517	0.383	0.0008	100	0.259	C:A
191	1	Chr01_100413	1	100413	0.943	0.498	3.2885e-19	100	0.471	C:A
192	1	Chr01_100458	1	100458	0.954	0.5	1.2486e-19	100	0.489	C:T
193	1	Chr01_100522	1	100522	0.744	0.473	4.1093e-08	98.9	0.384	G:A
194	1	Chr01_100565	1	100565	0.081	0.099	0.3954	98.9	0.052	T:G
195	1	Chr01_100581	1	100581	0.954	0.5	1.2486e-19	100	0.489	T:C
196	1	Chr01_100602	1	100602	0.131	0.122	1	96.6	0.065	C:T
197	1	Chr01_100610	1	100610	0.126	0.158	0.2215	100	0.086	T:C
198	1	Chr01_100623	1	100623	0.163	0.169	1	98.9	0.093	G:A
199	1	Chr01_100664	1	100664	0.563	0.414	0.0009	100	0.293	G:A
200	1	Chr01_100756	1	100756	0.571	0.418	0.0009	96.6	0.298	T:C
201	1	Chr01_100771	1	100771	0.506	0.39	0.0096	95.4	0.265	T:C
202	1	Chr01_100810	1	100810	0.453	0.375	0.0954	98.9	0.25	C:T
203	1	Chr01_100821	1	100821	0.149	0.138	1	100	0.075	C:T
204	1	Chr01_100849	1	100849	0.779	0.485	1.0655e-08	98.9	0.413	A:G
205	1	Chr01_100873	1	100873	0.31	0.262	0.1828	100	0.155	G:A
206	1	Chr01_100897	1	100897	0.791	0.49	1.1146e-08	98.9	0.43	C:A
207	1	Chr01_100934	1	100934	0.942	0.499	2.5754e-18	98.9	0.483	A:G
208	1	Chr01_100935	1	100935	0.276	0.238	0.3172	100	0.138	T:C
209	1	Chr01_100945	1	100945	0.952	0.5	8.5232e-19	96.6	0.488	T:C
210	1	Chr01_101023	1	101023	0.816	0.483	7.332e-12	100	0.408	C:A
211	1	Chr01_101075	1	101075	0.276	0.238	0.3172	100	0.138	G:A
212	1	Chr01_101204	1	101204	0.943	0.498	3.2885e-19	100	0.471	A:T
213	1	Chr01_101449	1	101449	0.23	0.203	0.5828	100	0.115	A:C
214	1	Chr01_101805	1	101805	0.897	0.495	5.4187e-16	100	0.448	A:T
215	1	Chr01_101824	1	101824	0.908	0.498	5.9236e-16	100	0.466	G:A
216	1	Chr01_101851	1	101851	0.874	0.492	1.1707e-14	100	0.437	A:G
217	1	Chr01_101885	1	101885	0.276	0.238	0.3172	100	0.138	C:G
218	1	Chr01_101939	1	101939	0.77	0.474	4.881e-10	100	0.385	T:A
219	1	Chr01_102046	1	102046	0.885	0.493	2.6281e-15	100	0.443	C:G
220	1	Chr01_102356	1	102356	0.241	0.212	0.5071	100	0.121	C:T
221	1	Chr01_102695	1	102695	0.954	0.499	3.5744e-20	100	0.477	T:C
222	1	Chr01_102764	1	102764	0.954	0.5	1.2486e-19	100	0.489	A:C
223	1	Chr01_102788	1	102788	0.954	0.5	1.2486e-19	100	0.489	A:G
224	1	Chr01_102848	1	102848	0.918	0.497	5.7906e-17	97.7	0.459	T:C
225	1	Chr01_103061	1	103061	0.161	0.148	1	100	0.08	T:A
226	1	Chr01_103066	1	103066	0.805	0.481	2.2427e-11	100	0.402	A:G
227	1	Chr01_103160	1	103160	0.759	0.481	4.6622e-08	100	0.402	A:G
228	1	Chr01_103313	1	103313	0.828	0.485	2.2779e-12	100	0.414	T:C
229	1	Chr01_103327	1	103327	0.839	0.487	6.6997e-13	100	0.42	T:C
230	1	Chr01_103439	1	103439	0.23	0.203	0.5828	100	0.115	A:G
231	1	Chr01_103504	1	103504	0.943	0.498	3.2885e-19	100	0.471	T:C
232	1	Chr01_103512	1	103512	0.954	0.499	3.5744e-20	100	0.477	A:G
233	1	Chr01_103599	1	103599	0.264	0.229	0.3742	100	0.132	A:G
234	1	Chr01_103850	1	103850	0.19	0.172	0.9093	96.6	0.095	T:C
235	1	Chr01_103882	1	103882	0.082	0.362	2.2209e-08	70.1	0.238	T:G
236	1	Chr01_103916	1	103916	0.897	0.499	2.0187e-14	100	0.483	T:A
237	1	Chr01_103960	1	103960	0.943	0.5	2.5078e-18	100	0.494	G:A
238	1	Chr01_103979	1	103979	0.81	0.49	1.1131e-09	96.6	0.429	A:T
239	1	Chr01_104058	1	104058	0.897	0.497	3.3967e-15	100	0.46	G:T
240	1	Chr01_104068	1	104068	0.872	0.499	1.8974e-12	98.9	0.483	C:A
241	1	Chr01_104107	1	104107	0.862	0.496	1.2896e-12	100	0.454	T:C
242	1	Chr01_104266	1	104266	0.119	0.133	0.6887	96.6	0.071	A:C
243	1	Chr01_104308	1	104308	0.943	0.499	1.3724e-18	100	0.483	T:C
244	1	Chr01_104358	1	104358	0.954	0.499	3.5744e-20	100	0.477	G:T
245	1	Chr01_104730	1	104730	0.931	0.498	2.5486e-18	100	0.466	C:T
246	1	Chr01_104932	1	104932	0.195	0.176	0.842	100	0.098	C:T
247	1	Chr01_105029	1	105029	0.082	0.1	0.3998	97.7	0.053	C:T
248	1	Chr01_105274	1	105274	0.208	0.208	1	82.8	0.118	A:G
249	1	Chr01_105279	1	105279	0.173	0.178	1	93.1	0.099	G:A
250	1	Chr01_105371	1	105371	0.082	0.128	0.0565	83.9	0.068	T:C
251	1	Chr01_105703	1	105703	0.19	0.191	1	96.6	0.107	T:C
252	1	Chr01_105733	1	105733	0.32	0.269	0.2228	86.2	0.16	C:T
253	1	Chr01_105824	1	105824	0.091	0.11	0.4386	88.5	0.058	C:G
254	1	Chr01_106002	1	106002	0.264	0.229	0.3742	100	0.132	T:A
255	1	Chr01_106298	1	106298	0.264	0.246	0.9008	100	0.144	G:A
256	1	Chr01_106338	1	106338	0.253	0.238	1	100	0.138	T:G
257	1	Chr01_106390	1	106390	0.264	0.246	0.9008	100	0.144	A:C
258	1	Chr01_106492	1	106492	0.138	0.148	0.8663	100	0.08	A:C
259	1	Chr01_106709	1	106709	0.151	0.14	1	98.9	0.076	T:G
260	1	Chr01_106840	1	106840	0.149	0.138	1	100	0.075	C:G
261	1	Chr01_107239	1	107239	0.276	0.238	0.3172	100	0.138	T:G
262	1	Chr01_107781	1	107781	0.218	0.212	1	100	0.121	A:T
263	1	Chr01_107843	1	107843	0.176	0.161	1	97.7	0.088	T:G
264	1	Chr01_107908	1	107908	0.23	0.203	0.5828	100	0.115	T:A
265	1	Chr01_108037	1	108037	0.218	0.212	1	100	0.121	T:G
266	1	Chr01_108343	1	108343	0.186	0.169	0.9279	98.9	0.093	C:A
267	1	Chr01_108482	1	108482	0.141	0.131	1	97.7	0.071	C:T
268	1	Chr01_108504	1	108504	0.151	0.14	1	98.9	0.076	C:T
269	1	Chr01_108569	1	108569	0.103	0.138	0.1254	100	0.075	C:T
270	1	Chr01_108624	1	108624	0.103	0.098	1	100	0.052	C:T
271	1	Chr01_108881	1	108881	0.195	0.195	1	100	0.109	C:T
272	1	Chr01_108992	1	108992	0.138	0.128	1	100	0.069	A:G
273	1	Chr01_109101	1	109101	0.207	0.185	0.7509	100	0.103	A:C
274	1	Chr01_109146	1	109146	0.14	0.13	1	98.9	0.07	T:A
275	1	Chr01_109154	1	109154	0.126	0.158	0.2215	100	0.086	G:A
276	1	Chr01_109260	1	109260	0.218	0.195	0.6642	100	0.109	A:G
277	1	Chr01_109414	1	109414	0.113	0.128	0.616	92	0.069	G:C
278	1	Chr01_109474	1	109474	0.161	0.148	1	100	0.08	T:A
279	1	Chr01_109487	1	109487	0.128	0.14	0.7742	98.9	0.076	G:T
280	1	Chr01_109767	1	109767	0.253	0.221	0.4375	100	0.126	T:C
281	1	Chr01_109859	1	109859	0.207	0.185	0.7509	100	0.103	A:C
282	1	Chr01_109911	1	109911	0.151	0.14	1	98.9	0.076	A:T
283	1	Chr01_109920	1	109920	0.092	0.108	0.4789	100	0.057	G:C
284	1	Chr01_110100	1	110100	0.218	0.195	0.6642	100	0.109	A:T
285	1	Chr01_110261	1	110261	0.186	0.206	0.6135	98.9	0.116	A:G
286	1	Chr01_110277	1	110277	0.184	0.167	0.9369	100	0.092	T:C
287	1	Chr01_110466	1	110466	0.23	0.203	0.5828	100	0.115	C:T
288	1	Chr01_110569	1	110569	0.082	0.1	0.3998	97.7	0.053	A:C
289	1	Chr01_110660	1	110660	0.173	0.312	0.001	86.2	0.193	G:T
290	1	Chr01_110996	1	110996	0.094	0.117	0.4149	73.6	0.062	C:T
291	1	Chr01_111122	1	111122	0.034	0.285	7.131e-09	66.7	0.172	C:T
292	1	Chr01_111585	1	111585	0.517	0.394	0.0048	100	0.27	C:T
293	1	Chr01_111639	1	111639	0.138	0.128	1	100	0.069	T:C
294	1	Chr01_111804	1	111804	0.871	0.492	3.6432e-14	97.7	0.435	T:C
295	1	Chr01_111829	1	111829	0.691	0.472	4.5098e-05	93.1	0.383	T:A
296	1	Chr01_111882	1	111882	0.483	0.366	0.0027	100	0.241	T:G
297	2	Chr03_14551076	3	14551076	0.299	0.254	0.2217	100	0.149	C:T
298	2	Chr03_14552053	3	14552053	0.164	0.18	0.8505	63.2	0.1	T:C
299	2	Chr03_14552124	3	14552124	0.254	0.262	1	81.6	0.155	A:T
300	2	Chr03_14552152	3	14552152	0.254	0.304	0.3084	77	0.187	G:A
301	2	Chr03_14552827	3	14552827	0.23	0.203	0.5828	100	0.115	T:G
302	2	Chr03_14552827	3	14552827	0.22	0.442	0.0009	57.5	0.33	A:G
303	2	Chr03_14552874	3	14552874	0.694	0.49	0.0003	97.7	0.429	T:C
304	2	Chr03_14552880	3	14552880	0.172	0.176	1	100	0.098	G:A
305	2	Chr03_14552920	3	14552920	0.241	0.212	0.5071	100	0.121	T:C
306	2	Chr03_14552978	3	14552978	0.241	0.212	0.5071	100	0.121	T:G
307	2	Chr03_14553135	3	14553135	0.851	0.495	5.3519e-12	100	0.448	T:C
308	2	Chr03_14553313	3	14553313	0.195	0.176	0.842	100	0.098	T:C
309	2	Chr03_14553442	3	14553442	0.253	0.221	0.4375	100	0.126	C:A
310	2	Chr03_14553584	3	14553584	0.897	0.495	5.4187e-16	100	0.448	A:G
311	2	Chr03_14553741	3	14553741	0.92	0.498	9.1337e-17	100	0.471	A:G
312	2	Chr03_14553941	3	14553941	0.173	0.221	0.1667	86.2	0.127	T:A
313	2	Chr03_14553951	3	14553951	0.874	0.492	1.1707e-14	100	0.437	C:T
314	2	Chr03_14554174	3	14554174	0.195	0.176	0.842	100	0.098	C:T
315	2	Chr03_14554192	3	14554192	0.839	0.487	6.6997e-13	100	0.42	A:G
316	2	Chr03_14554517	3	14554517	0.839	0.49	5.2024e-12	100	0.431	C:T
317	2	Chr03_14554571	3	14554571	0.264	0.229	0.3742	100	0.132	T:C
318	2	Chr03_14554615	3	14554615	0.115	0.108	1	100	0.057	C:G
319	2	Chr03_14554827	3	14554827	0.782	0.476	1.8247e-10	100	0.391	T:C
320	2	Chr03_14554909	3	14554909	0.931	0.498	2.5486e-18	100	0.466	G:A
321	2	Chr03_14554911	3	14554911	0.115	0.108	1	100	0.057	A:T
322	2	Chr03_14555039	3	14555039	0.954	0.499	3.5744e-20	100	0.477	C:T
323	2	Chr03_14555090	3	14555090	0.126	0.118	1	100	0.063	C:T
324	2	Chr03_14555252	3	14555252	0.943	0.499	1.3724e-18	100	0.483	A:T
325	2	Chr03_14555391	3	14555391	0.276	0.238	0.3172	100	0.138	T:G
326	2	Chr03_14555461	3	14555461	0.103	0.118	0.5716	100	0.063	T:C
327	2	Chr03_14555544	3	14555544	0.943	0.498	3.2885e-19	100	0.471	G:A
328	2	Chr03_14555846	3	14555846	0.115	0.108	1	100	0.057	T:C
329	2	Chr03_14555922	3	14555922	0.379	0.307	0.0463	100	0.19	T:C
330	2	Chr03_14555977	3	14555977	0.103	0.098	1	100	0.052	A:G
331	2	Chr03_14556042	3	14556042	0.526	0.465	0.4017	87.4	0.368	G:T
332	2	Chr03_14556103	3	14556103	0.954	0.499	3.5744e-20	100	0.477	A:G
333	2	Chr03_14556290	3	14556290	0.851	0.495	5.3519e-12	100	0.448	G:C
334	2	Chr03_14556303	3	14556303	0.851	0.495	5.3519e-12	100	0.448	T:A
335	2	Chr03_14556351	3	14556351	0.207	0.185	0.7509	100	0.103	C:T
336	2	Chr03_14556374	3	14556374	0.7	0.497	0.0006	92	0.463	T:C
337	2	Chr03_14556408	3	14556408	0.429	0.35	0.0719	96.6	0.226	A:G
338	2	Chr03_14556433	3	14556433	0.412	0.327	0.0236	97.7	0.206	A:T
339	2	Chr03_14556459	3	14556459	0.048	0.133	0.0001	96.6	0.071	G:A
340	2	Chr03_14556558	3	14556558	0.64	0.435	3.9485e-06	98.9	0.32	G:A
341	2	Chr03_14556570	3	14556570	0.771	0.479	1.028e-08	95.4	0.398	G:A
342	2	Chr03_14556582	3	14556582	0.667	0.452	5.7613e-06	100	0.345	G:A
343	2	Chr03_14556600	3	14556600	0.141	0.131	1	97.7	0.071	A:G
344	2	Chr03_14556609	3	14556609	0.744	0.487	1.3136e-06	98.9	0.419	A:G
345	2	Chr03_14556624	3	14556624	0.86	0.49	8.4387e-14	98.9	0.43	A:G
346	2	Chr03_14556680	3	14556680	0.241	0.212	0.5071	100	0.121	G:T
347	2	Chr03_14556762	3	14556762	0.253	0.221	0.4375	100	0.126	A:G
348	2	Chr03_14556902	3	14556902	0.908	0.5	2.8898e-15	100	0.489	T:C
349	2	Chr03_14556940	3	14556940	0.23	0.203	0.5828	100	0.115	A:G
350	2	Chr03_14557002	3	14557002	0.241	0.212	0.5071	100	0.121	A:T
351	2	Chr03_14557045	3	14557045	0.23	0.203	0.5828	100	0.115	A:G
352	2	Chr03_14557094	3	14557094	0.954	0.499	3.5744e-20	100	0.477	T:A
353	2	Chr03_14557138	3	14557138	0.218	0.195	0.6642	100	0.109	A:C
354	2	Chr03_14557171	3	14557171	0.276	0.238	0.3172	100	0.138	A:C
355	2	Chr03_14562605	3	14562605	0.253	0.221	0.4375	100	0.126	A:G
356	2	Chr03_14562787	3	14562787	0.195	0.195	1	100	0.109	C:T
357	2	Chr03_14562883	3	14562883	0.069	0.167	0.0001	100	0.092	T:G
358	2	Chr03_14563588	3	14563588	0.149	0.158	0.9655	100	0.086	G:T
359	2	Chr03_14563610	3	14563610	0.126	0.118	1	100	0.063	A:G
360	2	Chr03_14563717	3	14563717	0.126	0.138	0.7667	100	0.075	A:G
361	2	Chr03_14563771	3	14563771	0.207	0.203	1	100	0.115	C:T
362	2	Chr03_14563934	3	14563934	0.429	0.363	0.179	96.6	0.238	T:C
363	2	Chr03_14564124	3	14564124	0.143	0.133	1	96.6	0.071	G:A
364	2	Chr03_14564161	3	14564161	0.874	0.492	1.1707e-14	100	0.437	G:A
365	2	Chr03_14564202	3	14564202	0.103	0.098	1	100	0.052	T:G
366	2	Chr03_14564211	3	14564211	0.103	0.098	1	100	0.052	C:T
367	2	Chr03_14564269	3	14564269	0.267	0.232	0.3658	98.9	0.134	C:G
368	2	Chr03_14564343	3	14564343	0.226	0.219	1	96.6	0.125	G:T
369	2	Chr03_14564568	3	14564568	0.238	0.228	1	96.6	0.131	T:C
370	2	Chr03_14564606	3	14564606	0.116	0.13	0.6748	98.9	0.07	A:G
371	2	Chr03_14564668	3	14564668	0.207	0.185	0.7509	100	0.103	A:G
372	2	Chr03_14564729	3	14564729	0.167	0.153	1	96.6	0.083	C:A
373	2	Chr03_14564814	3	14564814	0.115	0.285	2.1224e-06	100	0.172	T:C
374	2	Chr03_14564875	3	14564875	0.318	0.267	0.1709	97.7	0.159	T:C
375	2	Chr03_14565357	3	14565357	0.141	0.131	1	97.7	0.071	T:G
376	2	Chr03_14565527	3	14565527	0.218	0.212	1	100	0.121	T:C
377	2	Chr03_14565625	3	14565625	0.103	0.098	1	100	0.052	C:T
378	2	Chr03_14565770	3	14565770	0.046	0.27	3.8586e-11	100	0.161	A:C
379	2	Chr03_14566146	3	14566146	0.165	0.151	1	90.8	0.082	T:C
380	2	Chr03_14566235	3	14566235	0.044	0.219	3.0347e-07	78.2	0.125	A:T
381	2	Chr03_14566330	3	14566330	0.181	0.239	0.0847	95.4	0.139	T:C
382	2	Chr03_14566348	3	14566348	0.235	0.208	0.5639	97.7	0.118	A:G
383	2	Chr03_14566374	3	14566374	0.012	0.101	2.6137e-06	96.6	0.054	A:G
384	2	Chr03_14566528	3	14566528	0.276	0.254	0.8029	100	0.149	G:A
385	2	Chr03_14566575	3	14566575	0.469	0.372	0.0315	93.1	0.247	G:A
386	2	Chr03_14566676	3	14566676	0.241	0.212	0.5071	100	0.121	A:G
387	2	Chr03_14566791	3	14566791	0.874	0.495	8.1904e-14	100	0.448	T:C
388	2	Chr03_14566825	3	14566825	0.862	0.493	3.5216e-13	100	0.443	T:C
389	2	Chr03_14566836	3	14566836	0.287	0.262	0.7087	100	0.155	C:T
390	2	Chr03_14566874	3	14566874	0.828	0.489	1.8102e-11	100	0.425	C:A
391	2	Chr03_14566912	3	14566912	0.107	0.101	1	96.6	0.054	G:A
392	2	Chr03_14566936	3	14566936	0.788	0.478	1.7721e-10	97.7	0.394	T:C
393	2	Chr03_14566940	3	14566940	0.11	0.104	1	94.3	0.055	G:T
394	2	Chr03_14566945	3	14566945	0.837	0.487	1.1476e-12	98.9	0.419	T:C
395	2	Chr03_14566997	3	14566997	0.172	0.158	1	100	0.086	A:T
396	2	Chr03_14567159	3	14567159	0.828	0.485	2.2779e-12	100	0.414	A:G
397	2	Chr03_14567191	3	14567191	0.897	0.497	3.3967e-15	100	0.46	T:C
398	2	Chr03_14567277	3	14567277	0.678	0.455	2.92e-06	100	0.351	A:T
399	2	Chr03_14567322	3	14567322	0.713	0.459	3.8514e-08	100	0.356	T:C
400	2	Chr03_14567402	3	14567402	0.663	0.443	1.0823e-06	98.9	0.331	A:G
401	2	Chr03_14567499	3	14567499	0.759	0.471	1.2551e-09	100	0.379	C:T
402	2	Chr03_14567520	3	14567520	0.69	0.452	1.7669e-07	100	0.345	A:G
403	2	Chr03_14567576	3	14567576	0.273	0.254	0.9547	88.5	0.149	T:C
404	2	Chr03_14567612	3	14567612	0.506	0.378	0.0015	97.7	0.253	A:G
405	2	Chr03_14567673	3	14567673	0.105	0.099	1	98.9	0.052	T:C
406	2	Chr03_14567698	3	14567698	0.221	0.254	0.4215	88.5	0.149	T:C
407	2	Chr03_14567817	3	14567817	0.161	0.167	1	100	0.092	A:C
408	2	Chr03_14567888	3	14567888	0.103	0.098	1	100	0.052	C:T
409	2	Chr03_14568440	3	14568440	0.271	0.234	0.3574	97.7	0.135	G:T
410	2	Chr03_14568521	3	14568521	0.253	0.221	0.4375	100	0.126	A:G
411	2	Chr03_14568641	3	14568641	0.512	0.381	0.0011	98.9	0.256	A:T
412	2	Chr03_14568771	3	14568771	0.299	0.254	0.2217	100	0.149	G:T
413	2	Chr03_14568852	3	14568852	0.552	0.4	0.0002	100	0.276	G:T
414	2	Chr03_14568918	3	14568918	0.276	0.238	0.3172	100	0.138	A:G
415	2	Chr03_14569111	3	14569111	0.299	0.254	0.2217	100	0.149	G:A
416	2	Chr03_14569223	3	14569223	0.954	0.5	1.2486e-19	100	0.489	T:A
417	2	Chr03_14569434	3	14569434	0.57	0.417	0.0007	98.9	0.297	G:A
418	2	Chr03_14569479	3	14569479	0.57	0.417	0.0007	98.9	0.297	C:A
419	2	Chr03_14569615	3	14569615	0	0.193	1.195e-12	95.4	0.108	T:C
420	2	Chr03_14569663	3	14569663	0	0.426	3.4805e-21	89.7	0.308	T:C
421	2	Chr03_14569781	3	14569781	0.243	0.275	0.5199	80.5	0.164	A:G
422	2	Chr03_14569802	3	14569802	0.352	0.308	0.4567	81.6	0.19	C:T
423	2	Chr03_14569843	3	14569843	0.593	0.417	4.0041e-05	98.9	0.297	C:A
424	2	Chr03_14569848	3	14569848	0.624	0.46	0.0019	97.7	0.359	C:T
425	2	Chr03_14569852	3	14569852	0.517	0.414	0.037	100	0.293	G:A
426	2	Chr03_14569888	3	14569888	0.747	0.468	3.1093e-09	100	0.374	A:G
427	2	Chr03_14569920	3	14569920	0.885	0.493	2.6281e-15	100	0.443	A:T
428	2	Chr03_14570171	3	14570171	0.713	0.465	3.1971e-07	100	0.368	T:G
429	2	Chr03_14570242	3	14570242	0.739	0.479	9.0052e-06	79.3	0.399	A:T
430	2	Chr03_14570294	3	14570294	0.389	0.313	0.0756	82.8	0.194	T:C
431	2	Chr03_14570389	3	14570389	0.015	0.098	8.9282e-05	78.2	0.051	G:A
432	2	Chr03_14570393	3	14570393	0.015	0.102	0.0001	74.7	0.054	G:A
433	2	Chr03_14570414	3	14570414	0.012	0.413	2.0682e-20	96.6	0.292	A:G
434	2	Chr03_14570426	3	14570426	0.012	0.143	1.4972e-08	96.6	0.077	T:G
435	2	Chr03_14570450	3	14570450	0.012	0.121	1.7012e-07	97.7	0.065	T:C
436	2	Chr03_14570455	3	14570455	0.012	0.12	1.6017e-07	98.9	0.064	A:G
437	2	Chr03_14570461	3	14570461	0.012	0.413	2.0682e-20	96.6	0.292	T:C
438	2	Chr03_14570472	3	14570472	0.012	0.338	7.2e-18	98.9	0.215	T:C
439	2	Chr03_14570499	3	14570499	0.025	0.362	5.8893e-16	92	0.237	A:G
440	2	Chr03_14570535	3	14570535	0.026	0.355	3.06e-15	89.7	0.231	T:C
441	2	Chr03_14570613	3	14570613	0.304	0.275	0.6795	90.8	0.165	A:G
442	2	Chr03_14570637	3	14570637	0.034	0.098	0.0005	100	0.052	C:A
443	2	Chr03_14570646	3	14570646	0.405	0.337	0.1207	96.6	0.214	A:G
444	2	Chr03_14570659	3	14570659	0.393	0.392	1	96.6	0.268	T:C
445	2	Chr03_14570666	3	14570666	0.034	0.098	0.0005	100	0.052	G:A
446	2	Chr03_14570871	3	14570871	0.228	0.278	0.3317	65.5	0.167	T:C
447	2	Chr03_14571010	3	14571010	0.163	0.15	1	98.9	0.081	A:G
448	2	Chr03_14571049	3	14571049	0.192	0.174	0.951	89.7	0.096	G:T
449	2	Chr03_14571127	3	14571127	0.012	0.101	2.6137e-06	96.6	0.054	G:A
450	2	Chr03_14571274	3	14571274	0.012	0.099	2.3734e-06	98.9	0.052	C:T
451	2	Chr03_14571358	3	14571358	0	0.264	6.3791e-16	95.4	0.157	C:T
452	2	Chr03_14571395	3	14571395	0	0.382	1.392e-18	85.1	0.257	T:C
453	2	Chr03_14571496	3	14571496	0.157	0.237	0.0737	58.6	0.137	T:G
454	2	Chr03_14571539	3	14571539	0.377	0.365	1	88.5	0.24	A:T
455	2	Chr03_14571549	3	14571549	0.393	0.343	0.3426	96.6	0.22	G:A
456	2	Chr03_14571560	3	14571560	0.446	0.346	0.0109	95.4	0.223	G:A
457	2	Chr03_14571607	3	14571607	0.47	0.359	0.0055	95.4	0.235	A:G
458	2	Chr03_14571685	3	14571685	0.802	0.485	1.2316e-09	93.1	0.414	G:T
459	2	Chr03_14571749	3	14571749	0.149	0.138	1	100	0.075	C:T
460	2	Chr03_14571823	3	14571823	0.918	0.497	5.7906e-17	97.7	0.459	T:C
461	2	Chr03_14572631	3	14572631	0.276	0.238	0.3172	100	0.138	C:A
462	2	Chr03_14572862	3	14572862	0.563	0.405	0.0001	100	0.282	C:T
463	2	Chr03_14573035	3	14573035	0.586	0.424	0.0003	100	0.305	G:T
464	2	Chr03_14573267	3	14573267	0.128	0.12	1	98.9	0.064	A:G
465	2	Chr03_14585796	3	14585796	0.241	0.229	1	100	0.132	G:A
466	2	Chr03_14585850	3	14585850	0.264	0.229	0.3742	100	0.132	G:T
467	2	Chr03_14585976	3	14585976	0.221	0.214	1	98.9	0.122	C:T
468	2	Chr03_14586003	3	14586003	0.094	0.111	0.4892	97.7	0.059	A:T
469	2	Chr03_14586178	3	14586178	0	0.401	1.4997e-21	95.4	0.277	A:T
470	2	Chr03_14586835	3	14586835	0.115	0.128	0.668	100	0.069	A:T
471	2	Chr03_14587144	3	14587144	0.287	0.246	0.2664	100	0.144	G:A
472	2	Chr03_14587426	3	14587426	0.278	0.239	0.6477	62.1	0.139	A:T
473	2	Chr03_14587448	3	14587448	0.2	0.18	0.8232	97.7	0.1	A:G
474	2	Chr03_14587540	3	14587540	0.233	0.206	0.5734	98.9	0.116	A:G
475	2	Chr03_14587651	3	14587651	0.244	0.214	0.498	98.9	0.122	G:A
476	2	Chr03_14587799	3	14587799	0.2	0.18	0.8232	97.7	0.1	G:C
477	2	Chr03_14588066	3	14588066	0.096	0.455	3.7117e-13	95.4	0.349	G:A
478	2	Chr03_14588123	3	14588123	0.442	0.344	0.01	98.9	0.221	T:C
479	2	Chr03_14588184	3	14588184	0.108	0.103	1	95.4	0.054	A:G
480	2	Chr03_14588202	3	14588202	0.131	0.122	1	96.6	0.065	T:G
481	2	Chr03_14588229	3	14588229	0.118	0.131	0.6816	97.7	0.071	C:T
482	2	Chr03_14588733	3	14588733	0.012	0.417	4.4163e-21	98.9	0.297	T:A
483	2	Chr03_14589915	3	14589915	0.233	0.223	1	98.9	0.128	T:A
484	2	Chr03_14589945	3	14589945	0.188	0.171	0.9186	97.7	0.094	G:A
485	2	Chr03_14589968	3	14589968	0.197	0.199	1	87.4	0.112	C:T
486	2	Chr03_14590001	3	14590001	0.264	0.229	0.3742	100	0.132	G:C
487	2	Chr03_14590034	3	14590034	0.655	0.441	1.4151e-06	100	0.328	T:C
488	2	Chr03_14590072	3	14590072	0.828	0.485	2.2779e-12	100	0.414	C:T
489	2	Chr03_14590139	3	14590139	0.884	0.496	3.1053e-14	98.9	0.453	T:G
490	2	Chr03_14590165	3	14590165	0.816	0.483	7.332e-12	100	0.408	A:C
491	2	Chr03_14590208	3	14590208	0.233	0.273	0.3004	98.9	0.163	A:G
492	2	Chr03_14590243	3	14590243	0.736	0.465	7.4352e-09	100	0.368	T:A
493	2	Chr03_14590254	3	14590254	0.149	0.138	1	100	0.075	C:T
494	2	Chr03_14590297	3	14590297	0.671	0.446	8.1876e-07	97.7	0.335	C:T
495	2	Chr03_14590319	3	14590319	0.494	0.372	0.0026	95.4	0.247	C:G
496	2	Chr03_14590333	3	14590333	0.585	0.414	9.3562e-05	94.3	0.293	T:G
497	2	Chr03_14590340	3	14590340	0.103	0.098	1	100	0.052	A:T
498	2	Chr03_14590371	3	14590371	0.756	0.476	1.6759e-08	98.9	0.39	A:T
499	2	Chr03_14590396	3	14590396	0.103	0.098	1	100	0.052	C:T
500	2	Chr03_14590428	3	14590428	0.151	0.14	1	98.9	0.076	C:A
501	2	Chr03_14590447	3	14590447	0.805	0.481	2.2427e-11	100	0.402	T:G
502	2	Chr03_14590542	3	14590542	0.885	0.496	1.7492e-14	100	0.454	C:T
503	2	Chr03_14590561	3	14590561	0.86	0.493	6.1189e-13	98.9	0.442	T:G
504	2	Chr03_14590691	3	14590691	0.951	0.499	1.6724e-18	93.1	0.475	G:A
505	2	Chr03_14590722	3	14590722	0.782	0.476	1.8247e-10	100	0.391	T:G
506	2	Chr03_14590747	3	14590747	0.859	0.493	1.0615e-12	97.7	0.441	C:T
507	2	Chr03_14590760	3	14590760	0.744	0.467	4.9349e-09	98.9	0.372	T:C
508	2	Chr03_14590806	3	14590806	0.241	0.212	0.5071	100	0.121	G:T
509	2	Chr03_14590822	3	14590822	0.698	0.454	1.2813e-07	98.9	0.349	C:T
510	2	Chr03_14590906	3	14590906	0.72	0.461	6.9741e-08	94.3	0.36	A:G
511	2	Chr03_14592560	3	14592560	0.167	0.459	8.4599e-09	96.6	0.357	G:T
512	2	Chr03_14592668	3	14592668	0.161	0.148	1	100	0.08	T:A
513	2	Chr03_14592690	3	14592690	0.153	0.141	1	97.7	0.076	C:T
514	2	Chr03_14592755	3	14592755	0.011	0.414	3.1399e-21	100	0.293	C:T
515	2	Chr03_14592870	3	14592870	0.172	0.176	1	100	0.098	G:T
516	2	Chr03_14593268	3	14593268	0.253	0.238	1	100	0.138	A:C
517	2	Chr03_14593465	3	14593465	0.012	0.422	5.8015e-20	93.1	0.302	C:T
518	2	Chr03_14593873	3	14593873	0.184	0.167	0.9369	100	0.092	C:T
519	2	Chr03_14593980	3	14593980	0.115	0.444	5.6607e-12	100	0.333	C:T
520	2	Chr03_14594228	3	14594228	0.172	0.176	1	100	0.098	C:T
521	2	Chr03_14594288	3	14594288	0.241	0.212	0.5071	100	0.121	C:G
522	2	Chr03_14594381	3	14594381	0.241	0.212	0.5071	100	0.121	T:G
523	2	Chr03_14594619	3	14594619	0.276	0.238	0.3172	100	0.138	A:G
524	2	Chr03_14594727	3	14594727	0.77	0.474	4.881e-10	100	0.385	T:G
525	2	Chr03_14594852	3	14594852	0.241	0.212	0.5071	100	0.121	T:G
526	2	Chr03_14595085	3	14595085	0.954	0.499	3.5744e-20	100	0.477	A:G
527	2	Chr03_14595421	3	14595421	0.264	0.229	0.3742	100	0.132	T:C
528	2	Chr03_14595600	3	14595600	0.943	0.498	3.2885e-19	100	0.471	G:T
529	2	Chr03_14595626	3	14595626	0.908	0.496	1.016e-16	100	0.454	C:T
530	2	Chr03_14595663	3	14595663	0.908	0.496	1.016e-16	100	0.454	G:T
531	2	Chr03_14595775	3	14595775	0.884	0.493	4.6872e-15	98.9	0.442	G:A
532	2	Chr03_14595822	3	14595822	0.893	0.494	3.1601e-15	96.6	0.446	C:T
533	2	Chr03_14595845	3	14595845	0.906	0.496	3.3658e-16	97.7	0.453	T:C
534	2	Chr03_14595863	3	14595863	0.805	0.481	2.2427e-11	100	0.402	A:T
535	2	Chr03_14595873	3	14595873	0.906	0.496	3.3658e-16	97.7	0.453	G:T
536	2	Chr03_14595897	3	14595897	0.942	0.499	2.5754e-18	98.9	0.483	G:A
537	2	Chr03_14595968	3	14595968	0.264	0.229	0.3742	100	0.132	C:A
538	2	Chr03_14596002	3	14596002	0.276	0.238	0.3172	100	0.138	A:T
539	2	Chr03_14596051	3	14596051	0.172	0.158	1	100	0.086	T:C
540	2	Chr03_14596087	3	14596087	0.759	0.471	1.2551e-09	100	0.379	A:G
541	2	Chr03_14596105	3	14596105	0.872	0.492	2.0666e-14	98.9	0.436	T:C
542	2	Chr03_14596144	3	14596144	0.149	0.138	1	100	0.075	A:G
543	2	Chr03_14596146	3	14596146	0.92	0.497	1.7112e-17	100	0.46	T:A
544	2	Chr03_14596170	3	14596170	0.218	0.195	0.6642	100	0.109	T:C
545	2	Chr03_14596275	3	14596275	0.92	0.497	1.7112e-17	100	0.46	C:T
546	2	Chr03_14596325	3	14596325	0.264	0.229	0.3742	100	0.132	G:T
547	2	Chr03_14596389	3	14596389	0.733	0.464	1.1694e-08	98.9	0.366	T:C
548	2	Chr03_14596440	3	14596440	0.207	0.185	0.7509	100	0.103	A:C
549	2	Chr03_14596464	3	14596464	0.575	0.41	8.0831e-05	100	0.287	T:C
550	2	Chr03_14596519	3	14596519	0.23	0.203	0.5828	100	0.115	A:T
551	2	Chr03_14596600	3	14596600	0.207	0.185	0.7509	100	0.103	C:G
552	2	Chr03_14596611	3	14596611	0.207	0.185	0.7509	100	0.103	T:C
553	2	Chr03_14596643	3	14596643	0.724	0.462	1.7194e-08	100	0.362	A:C
554	2	Chr03_14596645	3	14596645	0.686	0.451	2.6813e-07	98.9	0.343	G:A
555	2	Chr03_14596692	3	14596692	0.908	0.498	5.9236e-16	100	0.466	C:T
556	2	Chr03_14596725	3	14596725	0.69	0.459	1.4391e-06	100	0.356	C:T
557	2	Chr03_14596742	3	14596742	0.207	0.185	0.7509	100	0.103	A:T
558	2	Chr03_14596893	3	14596893	0.593	0.426	0.0003	98.9	0.308	T:G
559	2	Chr03_14596937	3	14596937	0.573	0.409	0.0002	94.3	0.287	T:G
560	2	Chr03_14596949	3	14596949	0.588	0.415	0.0001	92	0.294	G:A
561	2	Chr03_14596958	3	14596958	0.463	0.356	0.0071	94.3	0.232	A:T
562	2	Chr03_14596984	3	14596984	0.494	0.372	0.0022	97.7	0.247	G:A
563	2	Chr03_14597020	3	14597020	0.253	0.221	0.4375	100	0.126	T:G
564	2	Chr03_14597041	3	14597041	0.126	0.118	1	100	0.063	A:G
565	2	Chr03_14597133	3	14597133	0.908	0.496	1.016e-16	100	0.454	T:G
566	2	Chr03_14597151	3	14597151	0.264	0.229	0.3742	100	0.132	A:G
567	2	Chr03_14597167	3	14597167	0.931	0.498	2.5486e-18	100	0.466	A:G
568	2	Chr03_14597211	3	14597211	0.207	0.185	0.7509	100	0.103	A:C
569	2	Chr03_14597248	3	14597248	0.655	0.441	1.4151e-06	100	0.328	A:G
570	2	Chr03_14597284	3	14597284	0.138	0.128	1	100	0.069	A:G
571	2	Chr03_14597339	3	14597339	0.218	0.195	0.6642	100	0.109	T:A
572	2	Chr03_14597352	3	14597352	0.241	0.212	0.5071	100	0.121	G:T
573	2	Chr03_14597413	3	14597413	0.23	0.203	0.5828	100	0.115	A:T
574	2	Chr03_14597539	3	14597539	0.92	0.499	2.2874e-16	100	0.483	C:T
575	2	Chr03_14597575	3	14597575	0.954	0.5	1.2486e-19	100	0.489	A:G
576	2	Chr03_14597615	3	14597615	0.158	0.209	0.1177	87.4	0.118	G:A
577	2	Chr03_14597628	3	14597628	0.465	0.357	0.0051	98.9	0.233	T:A
578	2	Chr03_14597653	3	14597653	0.667	0.5	0.0041	100	0.494	A:G
579	2	Chr03_14597667	3	14597667	0.701	0.455	8.3694e-08	100	0.351	C:T
580	2	Chr03_14597738	3	14597738	0.943	0.5	2.5078e-18	100	0.494	G:T
581	2	Chr03_14597758	3	14597758	0.678	0.448	3.6284e-07	100	0.339	T:G
582	2	Chr03_14597889	3	14597889	0.172	0.158	1	100	0.086	T:C
583	2	Chr03_14597959	3	14597959	0.724	0.468	1.437e-07	100	0.374	A:T
584	2	Chr03_14598000	3	14598000	0.667	0.499	0.0039	100	0.483	T:A
585	2	Chr03_14598021	3	14598021	0.954	0.5	1.7901e-19	100	0.5	A:A
586	2	Chr03_14598098	3	14598098	0.19	0.172	0.9093	96.6	0.095	G:T
587	2	Chr03_14598229	3	14598229	0.264	0.246	0.9008	100	0.144	A:T
588	2	Chr03_14598303	3	14598303	0.943	0.499	1.3724e-18	100	0.483	T:G
589	2	Chr03_14598336	3	14598336	0.954	0.499	3.5744e-20	100	0.477	T:C
590	2	Chr03_14598361	3	14598361	0.713	0.459	3.8514e-08	100	0.356	G:T
591	2	Chr03_14598396	3	14598396	0.92	0.497	1.7112e-17	100	0.46	C:T
592	2	Chr03_14598466	3	14598466	0.253	0.221	0.4375	100	0.126	A:T
593	2	Chr03_14598491	3	14598491	0.92	0.497	1.7112e-17	100	0.46	T:A
594	2	Chr03_14598498	3	14598498	0.92	0.498	9.1337e-17	100	0.471	A:C
595	2	Chr03_14598554	3	14598554	0.276	0.238	0.3172	100	0.138	A:G
596	2	Chr03_14598654	3	14598654	0.871	0.494	2.5223e-13	97.7	0.447	G:A
597	2	Chr03_14598684	3	14598684	0.145	0.134	1	87.4	0.072	C:T
598	2	Chr03_14598759	3	14598759	0.897	0.498	1.0362e-14	100	0.471	A:T
599	2	Chr03_14598763	3	14598763	0.115	0.108	1	100	0.057	T:A
600	2	Chr03_14598801	3	14598801	0.276	0.238	0.3172	100	0.138	T:A
601	2	Chr03_14598817	3	14598817	0.943	0.498	3.2885e-19	100	0.471	C:A
602	2	Chr03_14598850	3	14598850	0.299	0.27	0.6192	100	0.161	G:C
603	2	Chr03_14598892	3	14598892	0.953	0.5	3.3962e-19	98.9	0.5	C:C
604	2	Chr03_14598944	3	14598944	0.943	0.498	3.2885e-19	100	0.471	T:C
605	2	Chr03_14598954	3	14598954	0.241	0.212	0.5071	100	0.121	T:A
606	2	Chr03_14598964	3	14598964	0.954	0.5	1.2486e-19	100	0.489	G:A
607	2	Chr03_14599047	3	14599047	0.874	0.499	1.0904e-12	100	0.483	A:T
608	2	Chr03_14599060	3	14599060	0.759	0.471	1.2551e-09	100	0.379	T:G
609	2	Chr03_14599094	3	14599094	0.627	0.439	8.7615e-05	95.4	0.325	T:C
610	2	Chr03_14599121	3	14599121	0.679	0.448	1.0331e-06	93.1	0.34	G:A
611	2	Chr03_14599125	3	14599125	0.276	0.238	0.3172	100	0.138	G:A
612	2	Chr03_14599136	3	14599136	0.667	0.444	1.2245e-06	96.6	0.333	G:A
613	2	Chr03_14599176	3	14599176	0.729	0.469	1.5043e-07	97.7	0.376	T:A
614	2	Chr03_14599202	3	14599202	0.791	0.478	1.0778e-10	98.9	0.395	C:T
615	2	Chr03_14599216	3	14599216	0.264	0.229	0.3742	100	0.132	T:C
616	2	Chr03_14599218	3	14599218	0.756	0.497	2.6184e-06	98.9	0.459	C:T
617	2	Chr03_14599291	3	14599291	0.908	0.498	5.9236e-16	100	0.466	G:A
618	2	Chr03_14599325	3	14599325	0.483	0.366	0.0027	100	0.241	C:T
619	2	Chr03_14599425	3	14599425	0.651	0.439	2.0924e-06	98.9	0.326	C:T
620	2	Chr03_14599442	3	14599442	0.943	0.498	3.2885e-19	100	0.471	T:C
621	2	Chr03_14599467	3	14599467	0.874	0.492	1.1707e-14	100	0.437	C:G
622	2	Chr03_14599480	3	14599480	0.943	0.498	3.2885e-19	100	0.471	C:A
623	2	Chr03_14599489	3	14599489	0.943	0.498	3.2885e-19	100	0.471	A:G
624	2	Chr03_14599551	3	14599551	0.862	0.493	3.5216e-13	100	0.443	G:A
625	2	Chr03_14599610	3	14599610	0.885	0.493	2.6281e-15	100	0.443	G:A
626	2	Chr03_14599681	3	14599681	0.264	0.229	0.3742	100	0.132	T:G
627	2	Chr03_14599745	3	14599745	0.69	0.452	1.7669e-07	100	0.345	T:C
628	2	Chr03_14599810	3	14599810	0.253	0.238	1	100	0.138	C:T
629	2	Chr03_14599878	3	14599878	0.115	0.108	1	100	0.057	C:A
630	2	Chr03_14599881	3	14599881	0.885	0.5	1.8667e-13	100	0.489	A:G
631	2	Chr03_14599899	3	14599899	0.149	0.138	1	100	0.075	A:G
632	2	Chr03_14599913	3	14599913	0.149	0.138	1	100	0.075	A:G
633	2	Chr03_14599934	3	14599934	0.116	0.11	1	98.9	0.058	G:T
634	2	Chr03_14599955	3	14599955	0.776	0.48	3.9811e-09	97.7	0.4	T:A
635	2	Chr03_14599959	3	14599959	0.795	0.484	1.3461e-09	95.4	0.41	T:C
636	2	Chr03_14599978	3	14599978	0.793	0.479	6.5413e-11	100	0.397	G:T
637	2	Chr03_14599985	3	14599985	0.795	0.479	1.6968e-10	95.4	0.398	G:T
638	2	Chr03_14599991	3	14599991	0.744	0.473	4.1093e-08	98.9	0.384	G:T
639	2	Chr03_14600015	3	14600015	0.774	0.48	6.4052e-09	96.6	0.399	A:T
640	2	Chr03_14600084	3	14600084	0.874	0.492	1.1707e-14	100	0.437	T:C
641	2	Chr03_14600129	3	14600129	0.814	0.487	9.8921e-11	98.9	0.419	G:A
642	2	Chr03_14600182	3	14600182	0.575	0.41	8.0831e-05	100	0.287	A:G
643	2	Chr03_14600192	3	14600192	0.218	0.195	0.6642	100	0.109	G:T
644	2	Chr03_14600278	3	14600278	0.692	0.453	8.4625e-07	89.7	0.346	A:G
645	2	Chr03_14600288	3	14600288	0.617	0.427	2.5491e-05	93.1	0.309	G:A
646	2	Chr03_14600309	3	14600309	0.439	0.343	0.0139	94.3	0.22	A:T
647	2	Chr03_14600348	3	14600348	0.877	0.495	5.3595e-13	93.1	0.451	G:A
648	2	Chr03_14600367	3	14600367	0.163	0.15	1	98.9	0.081	C:T
649	2	Chr03_14600407	3	14600407	0.667	0.444	7.2568e-07	100	0.333	G:C
650	2	Chr03_14600542	3	14600542	0.241	0.212	0.5071	100	0.121	A:G
651	2	Chr03_14600636	3	14600636	0.172	0.158	1	100	0.086	C:T
652	2	Chr03_14600637	3	14600637	0.184	0.167	0.9369	100	0.092	C:G
653	2	Chr03_14600733	3	14600733	0.161	0.148	1	100	0.08	A:C
654	2	Chr03_14600790	3	14600790	0.23	0.203	0.5828	100	0.115	G:C
655	2	Chr03_14600868	3	14600868	0.218	0.195	0.6642	100	0.109	A:T
656	2	Chr03_14600891	3	14600891	0.782	0.476	1.8247e-10	100	0.391	T:C
657	2	Chr03_14600931	3	14600931	0.885	0.498	5.738e-14	100	0.466	T:C
658	2	Chr03_14600932	3	14600932	0.678	0.448	3.6284e-07	100	0.339	A:G
659	2	Chr03_14600942	3	14600942	0.253	0.221	0.4375	100	0.126	A:G
660	2	Chr03_14600991	3	14600991	0.655	0.468	0.0003	100	0.374	A:G
661	2	Chr03_14601009	3	14601009	0.92	0.498	9.1337e-17	100	0.471	C:T
662	2	Chr03_14601034	3	14601034	0.851	0.495	5.3519e-12	100	0.448	G:T
663	2	Chr03_14601066	3	14601066	0.917	0.497	1.0637e-16	96.6	0.458	G:A
664	2	Chr03_14601070	3	14601070	0.905	0.495	6.1163e-16	96.6	0.452	A:T
665	2	Chr03_14601116	3	14601116	0.747	0.474	2.6183e-08	100	0.385	T:C
666	2	Chr03_14601131	3	14601131	0.943	0.498	3.2885e-19	100	0.471	G:A
667	2	Chr03_14601147	3	14601147	0.172	0.158	1	100	0.086	A:G
668	2	Chr03_14601247	3	14601247	0.713	0.476	4.3286e-06	100	0.391	C:G
669	2	Chr03_14601252	3	14601252	0.69	0.452	1.7669e-07	100	0.345	T:C
670	2	Chr03_14601324	3	14601324	0.69	0.459	1.4391e-06	100	0.356	T:A
671	2	Chr03_14601378	3	14601378	0.241	0.212	0.5071	100	0.121	C:T
672	2	Chr03_14601388	3	14601388	0.931	0.498	2.5486e-18	100	0.466	C:T
673	2	Chr03_14601442	3	14601442	0.241	0.212	0.5071	100	0.121	C:T
674	2	Chr03_14601449	3	14601449	0.954	0.5	1.2486e-19	100	0.489	T:G
675	2	Chr03_14601501	3	14601501	0.241	0.212	0.5071	100	0.121	T:A
676	2	Chr03_14601552	3	14601552	0.736	0.476	2.7593e-07	100	0.391	A:G
677	2	Chr03_14601562	3	14601562	0.195	0.176	0.842	100	0.098	T:C
678	2	Chr03_14601603	3	14601603	0.954	0.5	1.2486e-19	100	0.489	A:C
679	2	Chr03_14601619	3	14601619	0.954	0.5	1.2486e-19	100	0.489	A:G
680	2	Chr03_14601773	3	14601773	0.195	0.176	0.842	100	0.098	T:C
681	2	Chr03_14601820	3	14601820	0.159	0.146	1	94.3	0.079	A:G
682	2	Chr03_14601915	3	14601915	0.654	0.449	4.794e-05	89.7	0.34	C:T
683	2	Chr03_14601942	3	14601942	0.367	0.3	0.0848	90.8	0.184	T:A
684	2	Chr03_14602013	3	14602013	0.5	0.41	0.0901	92	0.287	C:T
685	2	Chr03_14602032	3	14602032	0.264	0.229	0.3742	100	0.132	G:A
686	2	Chr03_14602052	3	14602052	0.274	0.236	0.349	96.6	0.137	A:G
687	2	Chr03_14602091	3	14602091	0.747	0.468	3.1093e-09	100	0.374	G:T
688	2	Chr03_14602133	3	14602133	0.92	0.5	3.4834e-16	100	0.494	C:T
689	2	Chr03_14602141	3	14602141	0.931	0.5	2.6636e-17	100	0.489	A:C
690	2	Chr03_14602277	3	14602277	0.172	0.158	1	100	0.086	T:C
691	2	Chr03_14602377	3	14602377	0.635	0.458	0.0122	59.8	0.356	A:G
692	2	Chr03_14602581	3	14602581	0.92	0.497	1.7112e-17	100	0.46	T:A
693	2	Chr03_14602610	3	14602610	0.264	0.229	0.3742	100	0.132	T:C
694	2	Chr03_14602624	3	14602624	0.931	0.5	2.6636e-17	100	0.489	T:A
695	2	Chr03_14602636	3	14602636	0.954	0.5	1.2486e-19	100	0.489	A:G
696	2	Chr03_14602641	3	14602641	0.954	0.499	3.5744e-20	100	0.477	T:A
697	2	Chr03_14602658	3	14602658	0.954	0.499	3.5744e-20	100	0.477	T:A
698	2	Chr03_14602671	3	14602671	0.943	0.498	3.2885e-19	100	0.471	G:A
699	2	Chr03_14602794	3	14602794	0.814	0.483	1.2315e-11	98.9	0.407	T:C
700	2	Chr03_14602806	3	14602806	0.77	0.474	4.881e-10	100	0.385	T:C
701	2	Chr03_14602858	3	14602858	0.367	0.359	1	90.8	0.234	G:A
702	2	Chr03_14602865	3	14602865	0.862	0.49	4.8291e-14	100	0.431	G:T
703	2	Chr03_14602874	3	14602874	0.366	0.314	0.2678	94.3	0.195	C:T
704	2	Chr03_14602902	3	14602902	0.37	0.491	0.0532	83.9	0.432	A:G
705	2	Chr03_14602940	3	14602940	0.655	0.44	2.3857e-06	96.6	0.327	C:T
706	2	Chr03_14603020	3	14603020	0	0.136	4.9047e-08	78.2	0.074	T:A
707	2	Chr03_14603027	3	14603027	0	0.2	3.9182e-11	81.6	0.113	G:A
708	2	Chr03_14603028	3	14603028	0.23	0.203	0.5828	100	0.115	T:C
709	2	Chr03_14603113	3	14603113	0	0.378	1.1535e-20	95.4	0.253	C:T
710	2	Chr03_14603127	3	14603127	0.632	0.432	5.0077e-06	100	0.316	T:G
711	2	Chr03_14603217	3	14603217	0.106	0.121	0.5837	97.7	0.065	C:A
712	2	Chr03_14603269	3	14603269	0.186	0.169	0.9279	98.9	0.093	G:T
713	2	Chr03_14603314	3	14603314	0.736	0.465	7.4352e-09	100	0.368	T:C
714	2	Chr03_14603349	3	14603349	0.026	0.385	4.5119e-16	88.5	0.26	A:G
715	2	Chr03_14603369	3	14603369	0.026	0.375	1.6816e-15	87.4	0.25	T:A
716	2	Chr03_14603388	3	14603388	0.024	0.366	8.8658e-17	95.4	0.241	G:A
717	2	Chr03_14603452	3	14603452	0.253	0.221	0.4375	100	0.126	A:G
718	2	Chr03_14603469	3	14603469	0	0.259	1.2088e-13	82.8	0.153	A:G
719	2	Chr03_14603537	3	14603537	0.013	0.384	4.4841e-18	90.8	0.259	A:T
720	2	Chr03_14603591	3	14603591	0.012	0.406	7.0487e-20	95.4	0.283	A:G
721	2	Chr03_14603601	3	14603601	0.678	0.448	3.6284e-07	100	0.339	C:T
722	2	Chr03_14603656	3	14603656	0.08	0.405	2.7145e-13	100	0.282	G:A
723	2	Chr03_14603691	3	14603691	0.747	0.468	3.1093e-09	100	0.374	C:G
724	2	Chr03_14603692	3	14603692	0.046	0.389	5.7848e-16	100	0.264	G:A
725	2	Chr03_14603726	3	14603726	0.151	0.159	0.9741	98.9	0.087	T:C
726	2	Chr03_14603731	3	14603731	0.151	0.14	1	98.9	0.076	G:A
727	2	Chr03_14603780	3	14603780	0.954	0.499	3.5744e-20	100	0.477	G:A
728	2	Chr03_14603782	3	14603782	0.138	0.148	0.8663	100	0.08	A:T
729	2	Chr03_14603813	3	14603813	0.151	0.14	1	98.9	0.076	T:C
730	2	Chr03_14603840	3	14603840	0.862	0.49	4.8291e-14	100	0.431	G:A
731	2	Chr03_14603844	3	14603844	0.862	0.49	4.8291e-14	100	0.431	A:G
732	2	Chr03_14603865	3	14603865	0.2	0.208	1	63.2	0.118	A:G
733	2	Chr03_14603910	3	14603910	0.872	0.492	2.0666e-14	98.9	0.436	G:A
734	2	Chr03_14603928	3	14603928	0.767	0.473	7.8917e-10	98.9	0.384	C:G
735	2	Chr03_14603984	3	14603984	0.788	0.478	1.7721e-10	97.7	0.394	T:A
736	2	Chr03_14603993	3	14603993	0.776	0.475	4.8499e-10	97.7	0.388	T:C
737	2	Chr03_14604030	3	14604030	0.651	0.439	2.0924e-06	98.9	0.326	A:G
738	2	Chr03_14604058	3	14604058	0.221	0.197	0.6547	98.9	0.11	C:G
739	2	Chr03_14604092	3	14604092	0.391	0.419	0.6597	100	0.299	G:A
740	2	Chr03_14604106	3	14604106	0.149	0.176	0.3515	100	0.098	A:G
741	2	Chr03_14604263	3	14604263	0.851	0.489	1.8573e-13	100	0.425	C:G
742	2	Chr03_14604281	3	14604281	0.839	0.487	6.6997e-13	100	0.42	T:A
743	2	Chr03_14604322	3	14604322	0.897	0.499	2.0187e-14	100	0.483	A:G
744	2	Chr03_14604376	3	14604376	0.872	0.492	2.0666e-14	98.9	0.436	C:G
745	2	Chr03_14604381	3	14604381	0.86	0.49	8.4387e-14	98.9	0.43	G:A
746	2	Chr03_14604414	3	14604414	0.837	0.493	3.478e-11	98.9	0.442	T:G
747	2	Chr03_14604420	3	14604420	0.184	0.167	0.9369	100	0.092	A:G
748	2	Chr03_14604438	3	14604438	0.759	0.497	1.7198e-06	100	0.46	C:T
749	2	Chr03_14604469	3	14604469	0.149	0.158	0.9655	100	0.086	G:A
750	2	Chr03_14604546	3	14604546	0.149	0.176	0.3515	100	0.098	C:A
751	2	Chr03_14605276	3	14605276	0.397	0.318	0.061	83.9	0.199	G:A
752	2	Chr03_14605327	3	14605327	0.16	0.148	1	93.1	0.08	T:C
753	2	Chr03_14605385	3	14605385	0.616	0.48	0.0173	98.9	0.401	C:A
754	2	Chr03_14605454	3	14605454	0.276	0.238	0.3172	100	0.138	A:T
755	2	Chr03_14605530	3	14605530	0.287	0.246	0.2664	100	0.144	C:A
756	2	Chr03_14605823	3	14605823	0.678	0.448	3.6284e-07	100	0.339	A:G
757	2	Chr03_14606067	3	14606067	0.908	0.5	2.8898e-15	100	0.489	G:C
758	2	Chr03_14606162	3	14606162	0.184	0.167	0.9369	100	0.092	A:T
759	2	Chr03_14606485	3	14606485	0.897	0.495	5.4187e-16	100	0.448	T:C
760	2	Chr03_14606587	3	14606587	0.736	0.465	7.4352e-09	100	0.368	A:G
761	2	Chr03_14606655	3	14606655	0.172	0.158	1	100	0.086	C:A
762	2	Chr03_14606790	3	14606790	0.943	0.5	2.5078e-18	100	0.494	A:T
763	2	Chr03_14606945	3	14606945	0.276	0.238	0.3172	100	0.138	A:G
764	2	Chr03_14607073	3	14607073	0.69	0.452	1.7669e-07	100	0.345	T:G
765	2	Chr03_14607111	3	14607111	0.69	0.452	1.7669e-07	100	0.345	T:C
766	2	Chr03_14607274	3	14607274	0.897	0.499	2.0187e-14	100	0.483	C:T
767	2	Chr03_14607437	3	14607437	0.264	0.229	0.3742	100	0.132	A:G
768	2	Chr03_14607558	3	14607558	0.56	0.403	0.0002	96.6	0.28	G:A
769	2	Chr03_14607607	3	14607607	0.839	0.487	6.6997e-13	100	0.42	G:A
770	2	Chr03_14607804	3	14607804	0.931	0.498	2.5486e-18	100	0.466	G:C
771	2	Chr03_14607857	3	14607857	0.287	0.246	0.2664	100	0.144	A:G
772	2	Chr03_14607957	3	14607957	0.897	0.497	3.3967e-15	100	0.46	C:T
773	2	Chr03_14608173	3	14608173	0.276	0.238	0.3172	100	0.138	T:C
774	2	Chr03_14608683	3	14608683	0.931	0.5	2.6636e-17	100	0.489	T:C
775	2	Chr03_14608836	3	14608836	0.92	0.497	1.7112e-17	100	0.46	A:G
776	2	Chr03_14609070	3	14609070	0.226	0.201	0.993	60.9	0.113	C:T
777	2	Chr03_14609316	3	14609316	0.719	0.498	0.002	65.5	0.465	G:A
778	2	Chr03_14609363	3	14609363	0.836	0.486	1.0318e-10	83.9	0.418	A:G
779	2	Chr03_14609809	3	14609809	0.931	0.498	2.5486e-18	100	0.466	T:A
780	2	Chr03_14610322	3	14610322	0.69	0.452	1.7669e-07	100	0.345	A:G
781	2	Chr03_14610427	3	14610427	0.839	0.487	6.6997e-13	100	0.42	A:T
782	2	Chr03_14610608	3	14610608	0.759	0.471	1.2551e-09	100	0.379	G:T
783	2	Chr03_14610740	3	14610740	0.172	0.158	1	100	0.086	G:T
784	2	Chr03_14610808	3	14610808	0.793	0.487	2.3382e-09	100	0.42	T:C
785	2	Chr03_14610821	3	14610821	0.678	0.448	3.6284e-07	100	0.339	T:C
786	2	Chr03_14610843	3	14610843	0.805	0.485	1.8422e-10	100	0.414	G:A
787	2	Chr03_14610886	3	14610886	0.138	0.148	0.8663	100	0.08	T:C
788	2	Chr03_14610934	3	14610934	0.655	0.441	1.4151e-06	100	0.328	G:T
789	2	Chr03_14610995	3	14610995	0.253	0.221	0.4375	100	0.126	A:G
790	2	Chr03_14611063	3	14611063	0.805	0.489	7.8135e-10	100	0.425	G:A
791	2	Chr03_14611091	3	14611091	0.736	0.497	1.5798e-05	100	0.46	G:T
792	2	Chr03_14611123	3	14611123	0.816	0.487	5.9359e-11	100	0.42	G:T
793	2	Chr03_14611196	3	14611196	0.276	0.238	0.3172	100	0.138	C:A
794	2	Chr03_14611228	3	14611228	0.908	0.496	1.016e-16	100	0.454	G:A
795	2	Chr03_14619694	3	14619694	0.345	0.286	0.1067	96.6	0.173	A:G
796	2	Chr03_14619735	3	14619735	0.195	0.176	0.842	100	0.098	A:G
797	2	Chr03_14619756	3	14619756	0.86	0.49	8.4387e-14	98.9	0.43	C:A
798	2	Chr03_14619984	3	14619984	0	0.347	8.0627e-18	87.4	0.224	T:A
799	2	Chr03_14620099	3	14620099	0.364	0.32	0.6298	63.2	0.2	T:A
800	2	Chr03_14620113	3	14620113	0.312	0.285	0.8301	73.6	0.172	A:G
801	2	Chr03_14620129	3	14620129	0.274	0.236	0.4427	83.9	0.137	T:A
802	2	Chr03_14620167	3	14620167	0.324	0.272	0.215	85.1	0.162	C:T
803	2	Chr03_14620174	3	14620174	0.37	0.318	0.3362	83.9	0.199	T:G
804	2	Chr03_14620179	3	14620179	0.325	0.272	0.1945	88.5	0.162	G:A
805	2	Chr03_14620191	3	14620191	0.338	0.281	0.1734	85.1	0.169	C:G
806	2	Chr03_14620237	3	14620237	0.735	0.471	1.5629e-07	95.4	0.38	T:G
807	2	Chr03_14620247	3	14620247	0.729	0.475	6.5067e-07	97.7	0.388	G:A
808	2	Chr03_14620294	3	14620294	0.798	0.498	5.7756e-08	96.6	0.47	G:A
809	2	Chr03_14620324	3	14620324	0.953	0.499	1.2911e-19	97.7	0.476	G:C
810	2	Chr03_14620410	3	14620410	0.897	0.495	5.4187e-16	100	0.448	C:A
811	2	Chr03_14620482	3	14620482	0.218	0.195	0.6642	100	0.109	T:G
812	2	Chr03_14620525	3	14620525	0.931	0.5	3.3947e-17	100	0.5	G:G
813	2	Chr03_14620706	3	14620706	0.163	0.15	1	98.9	0.081	G:A
814	2	Chr03_14620725	3	14620725	0.849	0.489	3.2132e-13	98.9	0.424	T:A
815	2	Chr03_14621317	3	14621317	0.23	0.203	0.5828	100	0.115	T:C
816	2	Chr03_14621571	3	14621571	0.954	0.5	1.7901e-19	100	0.5	A:A
817	2	Chr03_14621620	3	14621620	0.276	0.238	0.3172	100	0.138	G:C
818	2	Chr03_14621750	3	14621750	0.762	0.472	2.0491e-09	96.6	0.381	G:A
819	2	Chr03_14621784	3	14621784	0.286	0.245	0.4104	80.5	0.143	G:A
820	2	Chr03_14621810	3	14621810	0.205	0.184	0.8499	89.7	0.103	A:T
821	2	Chr03_14621851	3	14621851	0.253	0.221	0.5425	86.2	0.127	T:C
822	2	Chr03_14621872	3	14621872	0.227	0.201	0.7202	86.2	0.113	T:A
823	2	Chr03_14621938	3	14621938	0.148	0.137	1	93.1	0.074	C:T
824	2	Chr03_14621948	3	14621948	0.212	0.19	0.7736	92	0.106	C:T
825	2	Chr03_14621965	3	14621965	0.272	0.235	0.3839	93.1	0.136	C:T
826	2	Chr03_14622018	3	14622018	0.847	0.488	5.5501e-13	97.7	0.424	T:G
827	2	Chr03_14622060	3	14622060	0.931	0.498	2.5486e-18	100	0.466	T:C
828	2	Chr03_14622162	3	14622162	0.241	0.212	0.5071	100	0.121	A:T
829	2	Chr03_14622455	3	14622455	0.279	0.24	0.3094	98.9	0.14	C:T
830	2	Chr03_14622593	3	14622593	0.271	0.234	0.3574	97.7	0.135	A:T
831	2	Chr03_14622614	3	14622614	0.115	0.108	1	100	0.057	A:T
832	2	Chr03_14622889	3	14622889	0.885	0.493	2.6281e-15	100	0.443	A:G
833	2	Chr03_14623150	3	14623150	0.115	0.108	1	100	0.057	A:G
834	2	Chr03_14623306	3	14623306	0.391	0.314	0.0355	100	0.195	T:A
835	2	Chr03_14623458	3	14623458	0.276	0.238	0.3172	100	0.138	A:T
836	2	Chr03_14623588	3	14623588	0.897	0.495	5.4187e-16	100	0.448	C:G
837	2	Chr03_14623628	3	14623628	0.884	0.496	3.1053e-14	98.9	0.453	A:C
838	2	Chr03_14623649	3	14623649	0.195	0.176	0.842	100	0.098	A:G
839	2	Chr03_14623937	3	14623937	0.885	0.493	2.6281e-15	100	0.443	C:T
840	2	Chr03_14624570	3	14624570	0.127	0.119	1	90.8	0.063	A:T
841	2	Chr03_14624600	3	14624600	0.316	0.266	0.2087	90.8	0.158	G:A
842	2	Chr03_14624729	3	14624729	0.92	0.497	1.7112e-17	100	0.46	T:G
843	2	Chr03_14624838	3	14624838	0.264	0.229	0.3742	100	0.132	A:T
844	2	Chr03_14625055	3	14625055	0.195	0.195	1	100	0.109	G:T
845	2	Chr03_14625136	3	14625136	0.92	0.497	1.7112e-17	100	0.46	A:C
846	2	Chr03_14625292	3	14625292	0.713	0.459	3.8514e-08	100	0.356	G:T
847	2	Chr03_14625380	3	14625380	0.276	0.238	0.3172	100	0.138	G:T
848	2	Chr03_14625406	3	14625406	0.667	0.444	7.2568e-07	100	0.333	T:C
849	2	Chr03_14625491	3	14625491	0.276	0.254	0.8029	100	0.149	G:C
850	2	Chr03_14625533	3	14625533	0.195	0.176	0.842	100	0.098	A:T
851	2	Chr03_14625574	3	14625574	0.358	0.309	0.3135	93.1	0.191	C:A
852	2	Chr03_14625594	3	14625594	0.291	0.266	0.7779	90.8	0.158	G:C
853	2	Chr03_14625626	3	14625626	0.133	0.124	1	95.4	0.066	A:G
854	2	Chr03_14625675	3	14625675	0.287	0.487	0.0002	100	0.42	T:C
855	2	Chr03_14625726	3	14625726	0.233	0.206	0.5734	98.9	0.116	A:T
856	2	Chr03_14625731	3	14625731	0.233	0.206	0.5734	98.9	0.116	C:T
857	2	Chr03_14625948	3	14625948	0.128	0.12	1	98.9	0.064	G:A
858	2	Chr03_14625956	3	14625956	0.129	0.121	1	97.7	0.065	G:A
859	2	Chr03_14626088	3	14626088	0.115	0.128	0.668	100	0.069	A:C
860	2	Chr03_14626105	3	14626105	0.126	0.138	0.7667	100	0.075	G:A
861	2	Chr03_14626162	3	14626162	0.105	0.12	0.5776	98.9	0.064	A:G
862	2	Chr03_14627840	3	14627840	0.233	0.223	1	98.9	0.128	T:C
863	2	Chr03_14627903	3	14627903	0.209	0.187	0.7414	98.9	0.105	C:T
864	2	Chr03_14628267	3	14628267	0.195	0.195	1	100	0.109	T:A
865	2	Chr03_14628649	3	14628649	0.207	0.203	1	100	0.115	G:C
866	2	Chr03_14628739	3	14628739	0.092	0.108	0.4789	100	0.057	T:A
867	2	Chr03_14628788	3	14628788	0	0.41	6.1567e-23	100	0.287	C:T
868	2	Chr03_14629152	3	14629152	0.235	0.226	1	93.1	0.13	C:T
869	2	Chr03_14629206	3	14629206	0.282	0.242	0.3564	89.7	0.141	G:A
870	2	Chr03_14629227	3	14629227	0.293	0.25	0.3286	86.2	0.147	A:T
871	2	Chr03_14629250	3	14629250	0.297	0.272	0.7968	85.1	0.162	A:G
872	2	Chr03_14629300	3	14629300	0.024	0.191	1.4404e-09	96.6	0.107	G:A
873	2	Chr03_14629360	3	14629360	0.023	0.169	9.7064e-09	98.9	0.093	C:T
874	2	Chr03_14629441	3	14629441	0.024	0.171	1.0571e-08	97.7	0.094	T:C
875	2	Chr03_14629676	3	14629676	0	0.171	8.5735e-12	97.7	0.094	G:A
876	2	Chr03_14629742	3	14629742	0	0.153	9.6595e-11	96.6	0.083	G:A
877	2	Chr03_14631165	3	14631165	0	0.095	3.5473e-07	92	0.05	C:T
878	2	Chr03_14631329	3	14631329	0.012	0.1	2.4899e-06	97.7	0.053	T:G
879	2	Chr03_14631404	3	14631404	0.012	0.18	1.4575e-10	97.7	0.1	G:A
880	2	Chr03_14631450	3	14631450	0	0.15	8.134e-11	98.9	0.081	T:C
881	2	Chr03_14631974	3	14631974	0.451	0.364	0.0875	81.6	0.239	T:C
882	2	Chr03_14631994	3	14631994	0.429	0.337	0.0372	80.5	0.214	T:C
883	2	Chr03_14632067	3	14632067	0.241	0.229	1	100	0.132	T:C
884	2	Chr03_14632165	3	14632165	0.253	0.221	0.4375	100	0.126	C:T
885	2	Chr03_14632287	3	14632287	0.839	0.496	5.4777e-11	100	0.454	T:G
886	2	Chr03_14632300	3	14632300	0.207	0.185	0.7509	100	0.103	A:G
887	2	Chr03_14632499	3	14632499	0.93	0.499	2.2635e-17	98.9	0.477	A:G
888	2	Chr03_14632618	3	14632618	0.542	0.416	0.0095	95.4	0.295	A:G
889	2	Chr03_14632630	3	14632630	0.164	0.177	0.9006	70.1	0.098	T:C
890	2	Chr03_14632725	3	14632725	0.478	0.406	0.2778	77	0.284	T:C
891	2	Chr03_14632873	3	14632873	0	0.169	7.7713e-12	98.9	0.093	A:G
892	2	Chr03_14633129	3	14633129	0.024	0.136	1.2218e-06	94.3	0.073	T:A
893	2	Chr03_14633367	3	14633367	0	0.185	7.6366e-13	100	0.103	C:G
894	2	Chr03_14633472	3	14633472	0.241	0.229	1	100	0.132	G:T
895	2	Chr03_14633560	3	14633560	0.233	0.223	1	98.9	0.128	G:A
896	2	Chr03_14633638	3	14633638	0.264	0.246	0.9008	100	0.144	T:C
897	2	Chr03_14633685	3	14633685	0.116	0.11	1	98.9	0.058	G:A
898	2	Chr03_14633687	3	14633687	0.198	0.178	0.8327	98.9	0.099	G:A
899	2	Chr03_14633832	3	14633832	0.172	0.158	1	100	0.086	T:A
900	2	Chr03_14633834	3	14633834	0.184	0.167	0.9369	100	0.092	T:A
901	2	Chr03_14633965	3	14633965	0.103	0.118	0.5716	100	0.063	T:A
902	2	Chr03_14633975	3	14633975	0.103	0.118	0.5716	100	0.063	C:T
903	2	Chr03_14634205	3	14634205	0.161	0.148	1	100	0.08	G:C
904	2	Chr03_14634326	3	14634326	0.207	0.221	0.7968	100	0.126	C:T
905	2	Chr03_14634477	3	14634477	0.172	0.158	1	100	0.086	C:T
906	2	Chr03_14634582	3	14634582	0.145	0.134	1	95.4	0.072	T:C
907	2	Chr03_14634597	3	14634597	0.134	0.125	1	94.3	0.067	T:C
908	2	Chr03_14634651	3	14634651	0.161	0.185	0.4285	100	0.103	C:A
909	2	Chr03_14634721	3	14634721	0.126	0.138	0.7667	100	0.075	T:C
910	2	Chr03_14634734	3	14634734	0.151	0.14	1	98.9	0.076	T:C
911	2	Chr03_14634926	3	14634926	0.138	0.128	1	100	0.069	C:G
912	2	Chr03_14635009	3	14635009	0.163	0.15	1	98.9	0.081	T:A
913	2	Chr03_14635834	3	14635834	0.241	0.212	0.5071	100	0.121	T:G
914	2	Chr03_14636075	3	14636075	0.264	0.246	0.9008	100	0.144	C:T
915	2	Chr03_14636275	3	14636275	0.218	0.195	0.6642	100	0.109	T:C
916	2	Chr03_14636333	3	14636333	0.174	0.159	1	98.9	0.087	C:T
917	2	Chr03_14636363	3	14636363	0.13	0.122	1	79.3	0.065	A:C
918	2	Chr03_14636370	3	14636370	0.151	0.139	1	83.9	0.075	A:T
919	2	Chr03_14636376	3	14636376	0.118	0.111	1	87.4	0.059	A:T
920	2	Chr03_14636472	3	14636472	0.264	0.229	0.3742	100	0.132	G:T
921	2	Chr03_14636625	3	14636625	0.241	0.229	1	100	0.132	C:T
922	2	Chr03_14636781	3	14636781	0.218	0.195	0.6642	100	0.109	A:C
923	2	Chr03_14636976	3	14636976	0.138	0.148	0.8663	100	0.08	G:A
924	2	Chr03_14637126	3	14637126	0.207	0.203	1	100	0.115	A:G
925	2	Chr03_14637337	3	14637337	0	0.151	8.8593e-11	97.7	0.082	G:A
926	2	Chr03_14637606	3	14637606	0.012	0.413	2.0682e-20	96.6	0.292	T:C
927	2	Chr03_14637880	3	14637880	0.218	0.195	0.6642	100	0.109	A:G
928	2	Chr03_14638018	3	14638018	0.253	0.221	0.4375	100	0.126	C:A
929	2	Chr03_14638137	3	14638137	0.253	0.221	0.4375	100	0.126	C:G
930	2	Chr03_14638250	3	14638250	0.23	0.203	0.5828	100	0.115	T:A
931	2	Chr03_14638589	3	14638589	0.218	0.212	1	100	0.121	A:T
932	2	Chr03_14638596	3	14638596	0.253	0.238	1	100	0.138	A:C
933	2	Chr03_14638618	3	14638618	0.349	0.288	0.0924	98.9	0.174	T:C
934	2	Chr03_14638882	3	14638882	0.218	0.195	0.6642	100	0.109	C:T
935	2	Chr03_14638944	3	14638944	0.207	0.185	0.7509	100	0.103	C:T
936	2	Chr03_14639096	3	14639096	0.241	0.212	0.5071	100	0.121	A:T
937	2	Chr03_14639143	3	14639143	0.128	0.12	1	98.9	0.064	G:A
938	2	Chr03_14639246	3	14639246	0.931	0.498	2.5486e-18	100	0.466	T:C
939	2	Chr03_14639281	3	14639281	0.241	0.212	0.5071	100	0.121	G:T
940	2	Chr03_14639359	3	14639359	0.908	0.496	1.016e-16	100	0.454	A:C
941	2	Chr03_14639444	3	14639444	0.253	0.221	0.4375	100	0.126	T:C
942	2	Chr03_14639542	3	14639542	0.253	0.221	0.4375	100	0.126	A:G
943	2	Chr03_14639731	3	14639731	0.253	0.238	1	100	0.138	C:T
944	2	Chr03_14639879	3	14639879	0.849	0.495	9.1539e-12	98.9	0.448	A:T
945	2	Chr03_14639930	3	14639930	0.186	0.169	0.9279	98.9	0.093	C:T
946	2	Chr03_14639941	3	14639941	0.174	0.159	1	98.9	0.087	T:C
947	2	Chr03_14639947	3	14639947	0.756	0.492	1.0387e-06	98.9	0.436	C:A
948	2	Chr03_14639999	3	14639999	0.652	0.458	0.0007	79.3	0.355	C:G
949	2	Chr03_14640030	3	14640030	0.942	0.499	2.5754e-18	98.9	0.483	A:T
950	2	Chr03_14640095	3	14640095	0.241	0.212	0.5071	100	0.121	A:G
951	2	Chr03_14640288	3	14640288	0.481	0.366	0.0045	93.1	0.241	T:C
952	2	Chr03_14640298	3	14640298	0.463	0.356	0.0071	94.3	0.232	T:G
953	2	Chr03_14640342	3	14640342	0.349	0.357	1	98.9	0.233	A:T
954	2	Chr03_14640384	3	14640384	0.221	0.197	0.6547	98.9	0.11	A:G
955	2	Chr03_14640488	3	14640488	0	0.112	1.6438e-08	96.6	0.06	C:T
956	2	Chr03_14640537	3	14640537	0.024	0.131	1.0154e-06	97.7	0.071	A:G
957	2	Chr03_14640595	3	14640595	0	0.111	1.5465e-08	97.7	0.059	G:A
958	2	Chr03_14640721	3	14640721	0.16	0.168	1	93.1	0.093	C:T
959	2	Chr03_14641642	3	14641642	0.253	0.221	0.4375	100	0.126	A:C
960	2	Chr03_14641778	3	14641778	0.931	0.498	2.5486e-18	100	0.466	A:G
961	2	Chr03_14641847	3	14641847	0.954	0.499	3.5744e-20	100	0.477	A:G
962	2	Chr03_14641907	3	14641907	0.253	0.238	1	100	0.138	A:C
963	2	Chr03_14641918	3	14641918	0.198	0.178	0.8327	98.9	0.099	C:A
964	2	Chr03_14641933	3	14641933	0.169	0.174	1	95.4	0.096	A:G
965	2	Chr03_14641939	3	14641939	0.171	0.176	1	94.3	0.098	C:G
966	2	Chr03_14641987	3	14641987	0.205	0.184	0.8038	95.4	0.102	G:A
967	2	Chr03_14642031	3	14642031	0.241	0.212	0.5071	100	0.121	G:T
968	2	Chr03_14642036	3	14642036	0.253	0.221	0.4375	100	0.126	C:A
969	2	Chr03_14642068	3	14642068	0.264	0.246	0.9008	100	0.144	T:C
970	2	Chr03_14642228	3	14642228	0.256	0.223	0.4287	98.9	0.128	C:A
971	2	Chr03_14642408	3	14642408	0.943	0.5	2.5078e-18	100	0.494	A:G
972	2	Chr03_14642558	3	14642558	0.954	0.499	3.5744e-20	100	0.477	A:C
973	2	Chr03_14642884	3	14642884	0.276	0.238	0.3172	100	0.138	C:T
974	2	Chr03_14643505	3	14643505	0.954	0.5	1.2486e-19	100	0.489	A:G
975	2	Chr03_14643632	3	14643632	0.954	0.5	1.2486e-19	100	0.489	C:T
976	2	Chr03_14643660	3	14643660	0	0.108	1.3719e-08	100	0.057	C:A
977	2	Chr03_14643824	3	14643824	0	0.108	1.3719e-08	100	0.057	A:T
978	2	Chr03_14644083	3	14644083	0.23	0.203	0.5828	100	0.115	C:A
979	2	Chr03_14644138	3	14644138	0	0.108	1.3719e-08	100	0.057	T:A
980	2	Chr03_14644359	3	14644359	0.216	0.214	1	85.1	0.122	G:C
981	2	Chr03_14644473	3	14644473	0.048	0.112	0.0014	96.6	0.06	C:T
982	2	Chr03_14644543	3	14644543	0	0.111	1.5465e-08	97.7	0.059	A:G
983	2	Chr03_14644570	3	14644570	0	0.112	1.6438e-08	96.6	0.06	T:C
984	2	Chr03_14644645	3	14644645	0.765	0.478	1.0488e-08	97.7	0.394	C:T
985	2	Chr03_14644665	3	14644665	0.787	0.477	7.5729e-10	92	0.394	A:T
986	2	Chr03_14644674	3	14644674	0.86	0.49	8.4387e-14	98.9	0.43	T:C
987	2	Chr03_14644706	3	14644706	0	0.111	1.5465e-08	97.7	0.059	A:C
988	2	Chr03_14644740	3	14644740	0	0.11	1.4561e-08	98.9	0.058	C:T
989	2	Chr03_14644807	3	14644807	0.446	0.346	0.0109	95.4	0.223	T:A
990	2	Chr03_14644825	3	14644825	0.464	0.357	0.006	96.6	0.232	G:A
991	2	Chr03_14644867	3	14644867	0.541	0.405	0.0025	97.7	0.282	A:G
992	2	Chr03_14644875	3	14644875	0.256	0.223	0.4287	98.9	0.128	C:A
993	2	Chr03_14644906	3	14644906	0.524	0.387	0.0009	96.6	0.262	T:C
994	2	Chr03_14644929	3	14644929	0.471	0.36	0.0046	97.7	0.235	A:T
995	2	Chr03_14644932	3	14644932	0.126	0.118	1	100	0.063	G:T
996	2	Chr03_14644936	3	14644936	0.419	0.392	0.7749	98.9	0.267	A:G
997	2	Chr03_14644970	3	14644970	0.624	0.438	7.6962e-05	97.7	0.324	G:T
998	2	Chr03_14644974	3	14644974	0.235	0.208	0.5639	97.7	0.118	C:A
999	2	Chr03_14645040	3	14645040	0.174	0.159	1	98.9	0.087	C:T
1000	2	Chr03_14645043	3	14645043	0	0.172	9.4701e-12	96.6	0.095	G:A
1001	2	Chr03_14645190	3	14645190	0.086	0.105	0.4183	93.1	0.056	T:A
1002	2	Chr03_14645229	3	14645229	0.7	0.455	3.6314e-07	92	0.35	G:A
1003	2	Chr03_14645260	3	14645260	0.736	0.465	7.4352e-09	100	0.368	T:A
1004	2	Chr03_14645337	3	14645337	0.083	0.101	0.4043	96.6	0.054	A:T
1005	2	Chr03_14645366	3	14645366	0.116	0.11	1	98.9	0.058	C:T
1006	2	Chr03_14645389	3	14645389	0.012	0.1	2.4899e-06	97.7	0.053	A:C
1007	2	Chr03_14645546	3	14645546	0.512	0.393	0.0085	94.3	0.268	T:C
1008	2	Chr03_14645762	3	14645762	0.427	0.349	0.0825	94.3	0.226	G:A
1009	2	Chr03_14645780	3	14645780	0.534	0.392	0.0017	83.9	0.267	A:G
1010	2	Chr03_14645851	3	14645851	0.184	0.167	0.9369	100	0.092	T:A
1011	2	Chr03_14645871	3	14645871	0.451	0.363	0.0467	94.3	0.238	G:T
1012	2	Chr03_14645907	3	14645907	0.354	0.311	0.5285	74.7	0.192	G:T
1013	2	Chr03_14645939	3	14645939	0.322	0.27	0.1492	100	0.161	T:C
1014	2	Chr03_14645998	3	14645998	0.437	0.341	0.0108	100	0.218	A:G
1015	2	Chr03_14646064	3	14646064	0.184	0.167	0.9369	100	0.092	A:G
1016	2	Chr03_14646080	3	14646080	0.184	0.167	0.9369	100	0.092	C:T
1017	2	Chr03_14646098	3	14646098	0.805	0.481	2.2427e-11	100	0.402	A:G
1018	2	Chr03_14646139	3	14646139	0.931	0.498	2.5486e-18	100	0.466	T:A
1019	2	Chr03_14646183	3	14646183	0.954	0.5	1.7901e-19	100	0.5	C:C
1020	2	Chr03_14646286	3	14646286	0.851	0.492	1.4019e-12	100	0.437	T:C
1021	2	Chr03_14646712	3	14646712	0.195	0.176	0.842	100	0.098	T:C
1022	2	Chr03_14647214	3	14647214	0.276	0.238	0.3172	100	0.138	G:A
1023	2	Chr03_14647475	3	14647475	0.241	0.212	0.5071	100	0.121	G:T
1024	2	Chr03_14647786	3	14647786	0.943	0.498	3.2885e-19	100	0.471	C:T
1025	2	Chr03_14648829	3	14648829	0.954	0.499	3.5744e-20	100	0.477	G:A
1026	2	Chr03_14649001	3	14649001	0.954	0.499	3.5744e-20	100	0.477	C:G
1027	2	Chr03_14649932	3	14649932	0.954	0.499	3.5744e-20	100	0.477	G:A
1028	2	Chr03_14650460	3	14650460	0.333	0.278	0.1206	100	0.167	G:A
1029	2	Chr03_14651140	3	14651140	0.264	0.229	0.3742	100	0.132	C:T
1030	2	Chr03_14651321	3	14651321	0.241	0.229	1	100	0.132	C:T
1031	2	Chr03_14651662	3	14651662	0.931	0.498	2.5486e-18	100	0.466	C:T
1032	2	Chr03_14651769	3	14651769	0.264	0.229	0.3742	100	0.132	T:G
1033	2	Chr03_14651932	3	14651932	0.23	0.203	0.5828	100	0.115	T:C
1034	2	Chr03_14652068	3	14652068	0.595	0.438	0.0036	85.1	0.324	C:T
1035	2	Chr03_14652084	3	14652084	0.55	0.43	0.0226	92	0.312	T:C
1036	2	Chr03_14652176	3	14652176	0.103	0.098	1	100	0.052	G:T
1037	2	Chr03_14652305	3	14652305	0.441	0.437	1	67.8	0.322	C:A
1038	2	Chr03_14652359	3	14652359	0.575	0.499	0.3105	83.9	0.479	A:G
1039	2	Chr03_14655287	3	14655287	0.149	0.138	1	100	0.075	T:C
1040	2	Chr03_14655331	3	14655331	0.151	0.14	1	98.9	0.076	C:T
1041	2	Chr03_14655353	3	14655353	0.105	0.099	1	98.9	0.052	C:T
1042	2	Chr03_14655664	3	14655664	0.163	0.15	1	98.9	0.081	T:C
1043	2	Chr03_14655692	3	14655692	0.241	0.212	0.5071	100	0.121	T:C
1044	2	Chr03_14655763	3	14655763	0.217	0.212	1	95.4	0.12	T:C
1045	2	Chr03_14655794	3	14655794	0.174	0.159	1	98.9	0.087	T:C
1046	2	Chr03_14655844	3	14655844	0.128	0.12	1	98.9	0.064	A:G
1047	2	Chr03_14655848	3	14655848	0.138	0.128	1	100	0.069	T:A
1048	2	Chr03_14656078	3	14656078	0.115	0.128	0.668	100	0.069	A:G
1049	2	Chr03_14657025	3	14657025	0.8	0.484	5.0019e-10	97.7	0.412	A:G
1050	2	Chr03_14657049	3	14657049	0.807	0.493	5.0744e-09	95.4	0.44	T:A
1051	2	Chr03_14657117	3	14657117	0.105	0.099	1	98.9	0.052	T:A
1052	2	Chr03_14657145	3	14657145	0.151	0.159	0.9741	98.9	0.087	C:G
1053	2	Chr03_14657157	3	14657157	0.207	0.203	1	100	0.115	T:A
1054	2	Chr03_14657581	3	14657581	0.207	0.186	0.7939	94.3	0.104	T:C
1055	2	Chr03_14657710	3	14657710	0.186	0.169	0.9279	98.9	0.093	G:A
1056	2	Chr03_14657733	3	14657733	0.185	0.188	1	93.1	0.105	T:A
1057	2	Chr03_14657747	3	14657747	0.179	0.163	1	96.6	0.089	A:T
1058	2	Chr03_14657782	3	14657782	0.145	0.134	1	95.4	0.072	T:C
1059	2	Chr03_14657823	3	14657823	0.012	0.291	4.3278e-15	94.3	0.177	G:A
1060	2	Chr03_14657858	3	14657858	0.012	0.304	8.131e-16	95.4	0.187	T:A
1061	2	Chr03_14657988	3	14657988	0	0.32	9.5073e-19	97.7	0.2	C:T
1062	2	Chr03_14658524	3	14658524	0	0.323	1.1902e-18	96.6	0.202	A:G
1063	2	Chr03_14658572	3	14658572	0.149	0.138	1	100	0.075	A:G
1064	2	Chr03_14658587	3	14658587	0.276	0.238	0.3172	100	0.138	A:G
1065	2	Chr03_14658604	3	14658604	0.172	0.158	1	100	0.086	C:T
1066	2	Chr03_14658655	3	14658655	0.105	0.099	1	98.9	0.052	C:T
1067	2	Chr03_14658671	3	14658671	0.116	0.369	3.4165e-09	98.9	0.244	T:C
1068	2	Chr03_14658701	3	14658701	0.035	0.31	7.803e-14	98.9	0.192	G:A
1069	2	Chr03_14658771	3	14658771	0.011	0.321	2.142e-17	100	0.201	G:A
1070	2	Chr03_14659242	3	14659242	0.116	0.392	5.6689e-10	98.9	0.267	T:G
1071	2	Chr03_14659261	3	14659261	0.024	0.32	2.199e-15	97.7	0.2	T:G
1072	2	Chr03_14659466	3	14659466	0.256	0.419	0.0011	94.3	0.299	T:A
1073	2	Chr03_14659624	3	14659624	0.214	0.408	4.8314e-05	96.6	0.286	C:A
1074	2	Chr03_14659701	3	14659701	0.105	0.099	1	98.9	0.052	G:A
1075	2	Chr03_14659919	3	14659919	0.126	0.138	0.7667	100	0.075	G:T
1076	2	Chr03_14659927	3	14659927	0.138	0.128	1	100	0.069	T:C
1077	2	Chr03_14660000	3	14660000	0.233	0.206	0.5734	98.9	0.116	A:T
1078	2	Chr03_14660125	3	14660125	0.129	0.121	1	97.7	0.065	A:C
1079	2	Chr03_14660166	3	14660166	0.128	0.12	1	98.9	0.064	G:A
1080	2	Chr03_14660203	3	14660203	0.218	0.212	1	100	0.121	C:T
1081	2	Chr03_14660242	3	14660242	0.218	0.195	0.6642	100	0.109	C:T
1082	2	Chr03_14660323	3	14660323	0.172	0.158	1	100	0.086	A:C
1083	2	Chr03_14660688	3	14660688	0.103	0.098	1	100	0.052	A:T
1084	2	Chr03_14660771	3	14660771	0.106	0.1	1	97.7	0.053	C:T
1085	2	Chr03_14660825	3	14660825	0.23	0.203	0.5828	100	0.115	C:T
1086	2	Chr03_14660878	3	14660878	0.218	0.195	0.6642	100	0.109	A:G
1087	2	Chr03_14660937	3	14660937	0.267	0.265	1	98.9	0.157	A:C
1088	2	Chr03_14660990	3	14660990	0.221	0.197	0.6547	98.9	0.11	T:A
1089	2	Chr03_14661136	3	14661136	0.667	0.444	7.2568e-07	100	0.333	C:T
1090	2	Chr03_14661166	3	14661166	0.253	0.221	0.4375	100	0.126	C:T
1091	2	Chr03_14661336	3	14661336	0.086	0.105	0.4183	93.1	0.056	C:A
1092	2	Chr03_14661696	3	14661696	0.149	0.138	1	100	0.075	A:G
1093	2	Chr03_14661719	3	14661719	0.163	0.15	1	98.9	0.081	C:T
1094	2	Chr03_14661810	3	14661810	0.151	0.14	1	98.9	0.076	A:G
1095	2	Chr03_14661860	3	14661860	0.163	0.15	1	98.9	0.081	C:T
1096	2	Chr03_14661905	3	14661905	0.115	0.108	1	100	0.057	T:C
1097	2	Chr03_14662433	3	14662433	0	0.344	5.3333e-20	98.9	0.221	T:C
1098	2	Chr03_14663280	3	14663280	0.092	0.108	0.4789	100	0.057	A:G
1099	2	Chr03_14663288	3	14663288	0.138	0.148	0.8663	100	0.08	T:C
1100	2	Chr03_14663449	3	14663449	0.123	0.178	0.0477	93.1	0.099	C:T
1101	2	Chr03_14663566	3	14663566	0.731	0.49	2.8433e-05	89.7	0.429	T:C
1102	2	Chr03_14664217	3	14664217	0	0.266	4.4913e-11	65.5	0.158	G:A
1103	2	Chr03_14664725	3	14664725	0.954	0.499	3.5744e-20	100	0.477	C:A
1104	2	Chr03_14665163	3	14665163	0.264	0.229	0.3742	100	0.132	T:C
1105	2	Chr03_14665270	3	14665270	0.93	0.499	2.2635e-17	98.9	0.477	T:G
1106	2	Chr03_14665647	3	14665647	0.675	0.468	8.4427e-05	95.4	0.373	A:G
1107	2	Chr03_14665721	3	14665721	0.42	0.359	0.2387	93.1	0.235	C:G
1108	2	Chr03_14665730	3	14665730	0.425	0.349	0.0946	92	0.225	A:G
1109	2	Chr03_14666887	3	14666887	0.69	0.452	1.7669e-07	100	0.345	A:C
1110	2	Chr03_14667055	3	14667055	0.126	0.118	1	100	0.063	C:T
1111	2	Chr03_14667092	3	14667092	0.253	0.221	0.4375	100	0.126	C:G
1112	2	Chr03_14667145	3	14667145	0	0.314	6.12e-19	100	0.195	A:G
1113	2	Chr03_14667281	3	14667281	0.116	0.11	1	98.9	0.058	G:A
1114	2	Chr03_14667367	3	14667367	0.221	0.197	0.6547	98.9	0.11	A:G
1115	2	Chr03_14667508	3	14667508	0.174	0.159	1	98.9	0.087	G:A
1116	2	Chr03_14668168	3	14668168	0.276	0.238	0.3172	100	0.138	A:G
1117	2	Chr03_14668476	3	14668476	0.241	0.212	0.5071	100	0.121	T:C
1118	2	Chr03_14671651	3	14671651	0.126	0.118	1	100	0.063	A:G
1119	2	Chr03_14671901	3	14671901	0.276	0.238	0.3172	100	0.138	G:A
1120	2	Chr03_14672546	3	14672546	0.116	0.11	1	98.9	0.058	T:G
1121	2	Chr03_14673429	3	14673429	0.224	0.217	1	97.7	0.124	A:G
1122	2	Chr03_14673473	3	14673473	0.256	0.24	0.987	98.9	0.14	T:A
1123	2	Chr03_14673732	3	14673732	0.647	0.438	3.0845e-06	97.7	0.324	G:A
1124	2	Chr03_14673799	3	14673799	0.862	0.49	4.8291e-14	100	0.431	A:G
1125	2	Chr03_14673960	3	14673960	0.145	0.134	1	95.4	0.072	A:G
1126	2	Chr03_14674321	3	14674321	0.157	0.184	0.3804	95.4	0.102	C:T
1127	2	Chr03_14675267	3	14675267	0.954	0.499	3.5744e-20	100	0.477	T:C
1128	2	Chr03_14675627	3	14675627	0.92	0.497	1.7112e-17	100	0.46	T:C
1129	2	Chr03_14675662	3	14675662	0.483	0.366	0.0027	100	0.241	A:T
1130	2	Chr03_14675813	3	14675813	0.23	0.203	0.5828	100	0.115	C:T
1131	2	Chr03_14676362	3	14676362	0.2	0.18	0.8232	97.7	0.1	A:C
1132	2	Chr03_14676411	3	14676411	0.23	0.203	0.5828	100	0.115	G:T
1133	2	Chr03_14676688	3	14676688	0.118	0.111	1	97.7	0.059	A:G
1134	2	Chr03_14676723	3	14676723	0.218	0.195	0.6642	100	0.109	T:C
1135	2	Chr03_14676833	3	14676833	0.21	0.188	0.7838	93.1	0.105	C:A
1136	2	Chr03_14677268	3	14677268	0.609	0.424	1.6201e-05	100	0.305	T:A
1137	2	Chr03_14677338	3	14677338	0.839	0.487	6.6997e-13	100	0.42	G:A
1138	2	Chr03_14677372	3	14677372	0.954	0.499	3.5744e-20	100	0.477	T:C
1139	2	Chr03_14677530	3	14677530	0.241	0.212	0.5071	100	0.121	C:T
1140	2	Chr03_14677645	3	14677645	0.218	0.195	0.6642	100	0.109	G:C
1141	2	Chr03_14677695	3	14677695	0.195	0.176	0.842	100	0.098	C:G
1142	2	Chr03_14677810	3	14677810	0.425	0.497	0.2868	83.9	0.459	T:A
1143	2	Chr03_14677826	3	14677826	0.416	0.372	0.51	88.5	0.247	A:T
1144	2	Chr03_14677889	3	14677889	0.278	0.413	0.0117	82.8	0.292	T:C
1145	2	Chr03_14678172	3	14678172	0.253	0.221	0.4375	100	0.126	T:G
1146	2	Chr03_14678255	3	14678255	0.218	0.195	0.6642	100	0.109	C:T
1147	2	Chr03_14678466	3	14678466	0.118	0.208	0.0253	58.6	0.118	T:A
1148	2	Chr03_14679098	3	14679098	0.135	0.126	1	85.1	0.068	T:C
1149	2	Chr03_14679712	3	14679712	0.207	0.185	0.7509	100	0.103	C:T
1150	2	Chr03_14680003	3	14680003	0.209	0.187	0.7414	98.9	0.105	C:G
1151	2	Chr03_14680620	3	14680620	0	0.299	3.2058e-17	94.3	0.183	T:C
1152	2	Chr03_14681448	3	14681448	0.39	0.329	0.1741	94.3	0.207	G:A
1153	2	Chr03_14681603	3	14681603	0.729	0.469	1.5043e-07	97.7	0.376	A:T
1154	2	Chr03_14681628	3	14681628	0.81	0.482	3.4545e-11	96.6	0.405	G:A
1155	2	Chr03_14681655	3	14681655	0.23	0.203	0.5828	100	0.115	C:T
1156	2	Chr03_14681683	3	14681683	0.119	0.112	1	96.6	0.06	C:T
1157	2	Chr03_14681716	3	14681716	0.215	0.192	0.9142	74.7	0.108	G:A
1158	2	Chr03_14681726	3	14681726	0.951	0.499	1.6724e-18	93.1	0.475	C:T
1159	2	Chr03_14682819	3	14682819	0.644	0.437	2.6932e-06	100	0.322	C:T
1160	2	Chr03_14682922	3	14682922	0.195	0.176	0.842	100	0.098	A:T
1161	2	Chr03_14682969	3	14682969	0.138	0.128	1	100	0.069	C:T
1162	2	Chr03_14682992	3	14682992	0.908	0.496	1.016e-16	100	0.454	C:T
1163	2	Chr03_14683030	3	14683030	0.197	0.178	0.9838	81.6	0.099	G:A
1164	2	Chr03_14683093	3	14683093	0.269	0.251	0.9708	89.7	0.147	C:T
1165	2	Chr03_14683413	3	14683413	0.098	0.115	0.5056	94.3	0.061	C:T
1166	2	Chr03_14683539	3	14683539	0.828	0.485	2.2779e-12	100	0.414	T:G
1167	2	Chr03_14683598	3	14683598	0.931	0.499	1.2199e-17	100	0.477	T:C
1168	2	Chr03_14683605	3	14683605	0.931	0.5	2.6636e-17	100	0.489	T:A
1169	2	Chr03_14683658	3	14683658	0.908	0.496	1.016e-16	100	0.454	T:C
1170	2	Chr03_14683701	3	14683701	0.885	0.493	2.6281e-15	100	0.443	G:A
1171	2	Chr03_14683873	3	14683873	0.884	0.493	4.6872e-15	98.9	0.442	A:C
1172	2	Chr03_14684001	3	14684001	0.195	0.176	0.842	100	0.098	G:C
1173	2	Chr03_14684008	3	14684008	0.198	0.178	0.8327	98.9	0.099	C:T
1174	2	Chr03_14684071	3	14684071	0.839	0.487	6.6997e-13	100	0.42	G:C
1175	2	Chr03_14684102	3	14684102	0.793	0.479	6.5413e-11	100	0.397	A:G
1176	2	Chr03_14684162	3	14684162	0.414	0.328	0.0201	100	0.207	A:G
1177	2	Chr03_14684274	3	14684274	0.576	0.41	9.5097e-05	97.7	0.288	T:C
1178	2	Chr03_14684317	3	14684317	0.519	0.384	0.0014	93.1	0.259	C:T
1179	2	Chr03_14684429	3	14684429	0.793	0.479	6.5413e-11	100	0.397	T:C
1180	2	Chr03_14684474	3	14684474	0.744	0.478	1.798e-07	98.9	0.395	C:T
1181	2	Chr03_14684528	3	14684528	0.35	0.289	0.113	92	0.175	A:G
1182	2	Chr03_14684586	3	14684586	0.477	0.363	0.0035	98.9	0.238	G:A
1183	2	Chr03_14684600	3	14684600	0.581	0.412	6.7847e-05	98.9	0.291	C:T
1184	2	Chr03_14685679	3	14685679	0	0.26	8.0666e-15	89.7	0.154	A:C
1185	2	Chr03_14685811	3	14685811	0.012	0.401	3.3895e-19	93.1	0.278	A:G
1186	2	Chr03_14685854	3	14685854	0	0.224	6.1085e-12	80.5	0.129	A:G
1187	2	Chr03_14685863	3	14685863	0	0.224	6.1085e-12	80.5	0.129	T:C
1188	2	Chr03_14685920	3	14685920	0.037	0.342	7.4258e-14	92	0.219	T:C
1189	2	Chr03_14685929	3	14685929	0.126	0.138	0.7667	100	0.075	A:G
1190	2	Chr03_14685939	3	14685939	0.172	0.176	1	100	0.098	G:A
1191	2	Chr03_14685948	3	14685948	0.234	0.226	1	88.5	0.13	T:A
1192	2	Chr03_14685975	3	14685975	0.481	0.402	0.1472	90.8	0.278	G:A
1193	2	Chr03_14685992	3	14685992	0.518	0.416	0.0469	95.4	0.295	G:A
1194	2	Chr03_14686027	3	14686027	0.488	0.5	0.9556	94.3	0.5	C:C
1195	2	Chr03_14686060	3	14686060	0.885	0.493	2.6281e-15	100	0.443	C:G
1196	2	Chr03_14686079	3	14686079	0.908	0.496	1.016e-16	100	0.454	A:G
1197	2	Chr03_14686163	3	14686163	0.253	0.239	1	95.4	0.139	T:C
1198	2	Chr03_14686241	3	14686241	0.083	0.278	5.6073e-07	82.8	0.167	A:T
1199	2	Chr03_14686317	3	14686317	0.954	0.499	3.5744e-20	100	0.477	T:A
1200	2	Chr03_14686442	3	14686442	0.92	0.497	1.7112e-17	100	0.46	G:A
1201	2	Chr03_14686506	3	14686506	0.92	0.497	1.7112e-17	100	0.46	C:T
1202	2	Chr03_14686535	3	14686535	0.92	0.497	1.7112e-17	100	0.46	T:C
1203	2	Chr03_14686561	3	14686561	0.241	0.212	0.5071	100	0.121	G:C
1204	2	Chr03_14686600	3	14686600	0.23	0.221	1	100	0.126	A:C
1205	2	Chr03_14686609	3	14686609	0.851	0.489	1.8573e-13	100	0.425	A:G
1206	2	Chr03_14686679	3	14686679	0.218	0.212	1	100	0.121	T:C
1207	2	Chr03_14686683	3	14686683	0.256	0.223	0.4287	98.9	0.128	G:T
1208	2	Chr03_14686748	3	14686748	0.241	0.229	1	100	0.132	C:T
1209	2	Chr03_14686816	3	14686816	0.241	0.212	0.5071	100	0.121	A:G
1210	2	Chr03_14687018	3	14687018	0.128	0.12	1	98.9	0.064	C:A
1211	2	Chr03_14687063	3	14687063	0.621	0.428	9.1049e-06	100	0.31	T:A
1212	2	Chr03_14687660	3	14687660	0.954	0.5	1.7901e-19	100	0.5	A:A
1213	2	Chr03_14687795	3	14687795	0.943	0.5	2.5078e-18	100	0.494	C:A
1214	2	Chr03_14688059	3	14688059	0.931	0.498	2.5486e-18	100	0.466	A:G
1215	2	Chr03_14688097	3	14688097	0.014	0.252	1.7286e-11	81.6	0.148	G:A
1216	2	Chr03_14688208	3	14688208	0	0.405	3.022e-22	97.7	0.282	C:T
1217	2	Chr03_14688349	3	14688349	0.92	0.497	1.7112e-17	100	0.46	A:T
1218	2	Chr03_14688442	3	14688442	0.264	0.229	0.3742	100	0.132	A:G
1219	2	Chr03_14688526	3	14688526	0.954	0.5	1.2486e-19	100	0.489	T:G
1220	2	Chr03_14688831	3	14688831	0.885	0.499	1.2211e-13	100	0.477	T:C
1221	2	Chr03_14688948	3	14688948	0.943	0.498	3.2885e-19	100	0.471	C:G
1222	2	Chr03_14689236	3	14689236	0.954	0.499	3.5744e-20	100	0.477	C:T
1223	2	Chr03_14689297	3	14689297	0.943	0.498	3.2885e-19	100	0.471	G:A
1224	2	Chr03_14689306	3	14689306	0.943	0.498	3.2885e-19	100	0.471	T:C
1225	2	Chr03_14689390	3	14689390	0.264	0.229	0.3742	100	0.132	C:A
1226	2	Chr03_14689715	3	14689715	0.943	0.498	3.2885e-19	100	0.471	G:A
1227	2	Chr03_14689914	3	14689914	0.954	0.499	3.5744e-20	100	0.477	T:C
1228	2	Chr03_14690253	3	14690253	0.264	0.229	0.3742	100	0.132	A:G
1229	2	Chr03_14690439	3	14690439	0.253	0.221	0.4375	100	0.126	C:A
1230	2	Chr03_14690719	3	14690719	0.954	0.499	3.5744e-20	100	0.477	C:G
1231	2	Chr03_14690787	3	14690787	0.943	0.498	3.2885e-19	100	0.471	T:A
1232	2	Chr03_14690800	3	14690800	0.233	0.206	0.5734	98.9	0.116	A:G
1233	2	Chr03_14691321	3	14691321	0.264	0.229	0.3742	100	0.132	A:G
1234	2	Chr03_14691765	3	14691765	0.931	0.498	2.5486e-18	100	0.466	A:G
1235	2	Chr03_14691798	3	14691798	0.954	0.499	3.5744e-20	100	0.477	C:A
1236	2	Chr03_14692475	3	14692475	0.954	0.5	1.2486e-19	100	0.489	A:G
1237	2	Chr03_14692622	3	14692622	0.908	0.496	1.016e-16	100	0.454	C:A
1238	2	Chr03_14692682	3	14692682	0.793	0.479	6.5413e-11	100	0.397	T:G
1239	2	Chr03_14692727	3	14692727	0.874	0.492	1.1707e-14	100	0.437	A:T
1240	2	Chr03_14692759	3	14692759	0.264	0.229	0.3742	100	0.132	T:C
1241	2	Chr03_14692866	3	14692866	0.885	0.493	2.6281e-15	100	0.443	T:A
1242	2	Chr03_14692898	3	14692898	0.774	0.474	7.8811e-10	96.6	0.387	A:T
1243	2	Chr03_14692912	3	14692912	0.885	0.493	2.6281e-15	100	0.443	C:A
1244	2	Chr03_14693050	3	14693050	0.46	0.354	0.0056	100	0.23	G:T
1245	2	Chr03_14693063	3	14693063	0.609	0.424	1.6201e-05	100	0.305	C:A
1246	2	Chr03_14693107	3	14693107	0.517	0.383	0.0008	100	0.259	T:G
1247	2	Chr03_14694213	3	14694213	0.593	0.417	4.0041e-05	98.9	0.297	C:T
1248	2	Chr03_14694298	3	14694298	0.218	0.195	0.6642	100	0.109	C:T
1249	2	Chr03_14694329	3	14694329	0.477	0.363	0.0035	98.9	0.238	G:A
1250	2	Chr03_14694358	3	14694358	0.356	0.293	0.0764	100	0.178	G:A
1251	2	Chr03_14694389	3	14694389	0.333	0.278	0.1206	100	0.167	G:A
1252	2	Chr03_14694427	3	14694427	0.276	0.238	0.3172	100	0.138	C:G
1253	2	Chr03_14694439	3	14694439	0.885	0.493	2.6281e-15	100	0.443	C:G
1254	2	Chr03_14694482	3	14694482	0.644	0.437	2.6932e-06	100	0.322	G:A
1255	2	Chr03_14694545	3	14694545	0.885	0.493	2.6281e-15	100	0.443	C:T
1256	2	Chr03_14694592	3	14694592	0.573	0.409	0.0004	86.2	0.287	G:T
1257	2	Chr03_14694612	3	14694612	0.556	0.401	0.0009	82.8	0.278	A:T
1258	2	Chr03_14694635	3	14694635	0.149	0.138	1	100	0.075	C:T
1259	2	Chr03_14694653	3	14694653	0.103	0.098	1	100	0.052	C:A
1260	2	Chr03_14694677	3	14694677	0.218	0.195	0.6642	100	0.109	T:C
1261	2	Chr03_14694686	3	14694686	0.138	0.128	1	100	0.069	T:G
1262	2	Chr03_14694697	3	14694697	0.779	0.48	2.4685e-09	98.9	0.401	G:A
1263	2	Chr03_14694722	3	14694722	0.14	0.13	1	98.9	0.07	T:C
1264	2	Chr03_14694761	3	14694761	0.287	0.246	0.2664	100	0.144	T:A
1265	2	Chr03_14694774	3	14694774	0.184	0.167	0.9369	100	0.092	T:C
1266	2	Chr03_14694815	3	14694815	0.308	0.26	0.5118	59.8	0.154	T:A
1267	2	Chr03_14694878	3	14694878	0.23	0.203	0.5828	100	0.115	T:G
1268	2	Chr03_14694888	3	14694888	0.218	0.195	0.6642	100	0.109	C:T
1269	2	Chr03_14695156	3	14695156	0.276	0.254	0.8029	100	0.149	T:A
1270	2	Chr03_14695549	3	14695549	0.678	0.462	1.2506e-05	100	0.362	T:C
1271	2	Chr03_14695662	3	14695662	0.276	0.238	0.3172	100	0.138	A:G
1272	2	Chr03_14695797	3	14695797	0.287	0.246	0.2664	100	0.144	T:A
1273	2	Chr03_14696169	3	14696169	0.69	0.459	1.4391e-06	100	0.356	C:A
1274	2	Chr03_14696469	3	14696469	0.678	0.448	3.6284e-07	100	0.339	G:A
1275	2	Chr03_14697275	3	14697275	0.943	0.498	3.2885e-19	100	0.471	A:T
1276	2	Chr03_14697518	3	14697518	0.943	0.499	1.3724e-18	100	0.483	C:G
1277	2	Chr03_14697613	3	14697613	0.943	0.498	3.2885e-19	100	0.471	G:A
1278	2	Chr03_14697671	3	14697671	0.667	0.465	7.3226e-05	100	0.368	T:A
1279	2	Chr03_14697714	3	14697714	0.938	0.499	5.9243e-17	93.1	0.481	A:T
1280	2	Chr03_14697851	3	14697851	0.253	0.221	0.4375	100	0.126	T:C
1281	2	Chr03_14697888	3	14697888	0.954	0.499	3.5744e-20	100	0.477	T:C
1282	2	Chr03_14697953	3	14697953	0.701	0.455	8.3694e-08	100	0.351	A:G
1283	2	Chr03_14698021	3	14698021	0.264	0.229	0.3742	100	0.132	T:C
1284	2	Chr03_14698210	3	14698210	0.828	0.485	2.2779e-12	100	0.414	A:G
1285	2	Chr03_14698308	3	14698308	0.256	0.223	0.4287	98.9	0.128	A:G
1286	2	Chr03_14698371	3	14698371	0.552	0.4	0.0002	100	0.276	C:T
1287	2	Chr03_14698389	3	14698389	0.333	0.278	0.1206	100	0.167	G:C
1288	2	Chr03_14698402	3	14698402	0.356	0.293	0.0764	100	0.178	C:A
1289	2	Chr03_14698422	3	14698422	0.414	0.328	0.0201	100	0.207	T:G
1290	2	Chr03_14698490	3	14698490	0.862	0.498	3.1344e-12	100	0.466	C:T
1291	2	Chr03_14698604	3	14698604	0.609	0.432	0.0001	100	0.316	A:G
1292	2	Chr03_14698649	3	14698649	0.395	0.317	0.0334	98.9	0.198	A:T
1293	2	Chr03_14698749	3	14698749	0.488	0.369	0.0024	98.9	0.244	T:C
1294	2	Chr03_14698793	3	14698793	0.226	0.201	0.6353	96.6	0.113	C:T
1295	2	Chr03_14698822	3	14698822	0.214	0.191	0.722	96.6	0.107	T:A
1296	2	Chr03_14698874	3	14698874	0.173	0.158	1	93.1	0.086	A:T
1297	2	Chr03_14698908	3	14698908	0.241	0.212	0.5071	100	0.121	G:C
1298	2	Chr03_14698956	3	14698956	0.92	0.498	9.1337e-17	100	0.471	A:C
1299	2	Chr03_14699008	3	14699008	0.954	0.5	1.7901e-19	100	0.5	A:A
1300	2	Chr03_14699782	3	14699782	0.897	0.495	5.4187e-16	100	0.448	T:C
1301	2	Chr03_14699818	3	14699818	0.908	0.496	1.016e-16	100	0.454	A:T
1302	2	Chr03_14699969	3	14699969	0.287	0.246	0.2664	100	0.144	A:T
1303	2	Chr03_14700007	3	14700007	0.908	0.496	1.016e-16	100	0.454	T:A
1304	2	Chr03_14700162	3	14700162	0.41	0.326	0.0356	89.7	0.205	C:T
1305	2	Chr03_14700188	3	14700188	0.361	0.296	0.0805	95.4	0.181	G:A
1306	2	Chr03_14700223	3	14700223	0.38	0.308	0.0657	90.8	0.19	A:G
1307	2	Chr03_14700474	3	14700474	0.6	0.42	3.3009e-05	97.7	0.3	C:A
1308	2	Chr03_14700474	3	14700474	0.024	0.415	3.6725e-19	97.7	0.294	T:C
1309	2	Chr03_14700572	3	14700572	0.172	0.185	0.9378	66.7	0.103	C:A
1310	2	Chr03_14700609	3	14700609	0.465	0.369	0.0257	98.9	0.244	A:C
1311	2	Chr03_14700669	3	14700669	0.494	0.372	0.0031	93.1	0.247	A:G
1312	2	Chr03_14700687	3	14700687	0.537	0.393	0.0007	94.3	0.268	G:C
1313	2	Chr03_14700718	3	14700718	0.583	0.413	7.9692e-05	96.6	0.292	G:A
1314	2	Chr03_14700776	3	14700776	0.713	0.459	3.8514e-08	100	0.356	T:C
1315	2	Chr03_14700820	3	14700820	0.713	0.459	3.8514e-08	100	0.356	C:T
1316	2	Chr03_14700984	3	14700984	0.253	0.221	0.4375	100	0.126	A:G
1317	2	Chr03_14701001	3	14701001	0.322	0.27	0.1492	100	0.161	C:T
1318	2	Chr03_14701180	3	14701180	0.253	0.221	0.4375	100	0.126	T:G
1319	2	Chr03_14701240	3	14701240	0.279	0.24	0.3094	98.9	0.14	A:T
1320	2	Chr03_14701302	3	14701302	0.264	0.229	0.3742	100	0.132	G:A
1321	2	Chr03_14701358	3	14701358	0.198	0.178	0.8327	98.9	0.099	C:G
1322	2	Chr03_14701380	3	14701380	0.163	0.15	1	98.9	0.081	A:G
1323	2	Chr03_14701399	3	14701399	0.161	0.148	1	100	0.08	C:T
1324	2	Chr03_14701463	3	14701463	0.238	0.21	0.5543	96.6	0.119	A:T
1325	2	Chr03_14701511	3	14701511	0.46	0.354	0.0056	100	0.23	C:T
1326	2	Chr03_14701559	3	14701559	0.802	0.48	3.7307e-11	98.9	0.401	T:G
1327	2	Chr03_14701575	3	14701575	0.862	0.493	3.5216e-13	100	0.443	A:C
1328	2	Chr03_14701686	3	14701686	0.161	0.148	1	100	0.08	A:G
1329	2	Chr03_14701717	3	14701717	0.143	0.153	0.8911	96.6	0.083	C:T
1330	2	Chr03_14701758	3	14701758	0.116	0.11	1	98.9	0.058	C:T
1331	2	Chr03_14701785	3	14701785	0.138	0.128	1	100	0.069	C:A
1332	2	Chr03_14701800	3	14701800	0.161	0.148	1	100	0.08	A:G
1333	2	Chr03_14701833	3	14701833	0.477	0.363	0.0035	98.9	0.238	A:T
1334	2	Chr03_14708544	3	14708544	0.486	0.368	0.0067	85.1	0.243	T:A
1335	2	Chr03_14709985	3	14709985	0.667	0.444	1.2245e-06	96.6	0.333	A:T
1336	2	Chr03_14710069	3	14710069	0.954	0.5	1.2486e-19	100	0.489	C:T
1337	2	Chr03_14710140	3	14710140	0.92	0.497	1.7112e-17	100	0.46	A:G
1338	2	Chr03_14710239	3	14710239	0.253	0.221	0.4375	100	0.126	T:C
1339	2	Chr03_14710372	3	14710372	0.954	0.5	1.2486e-19	100	0.489	C:T
1340	2	Chr03_14710750	3	14710750	0.943	0.498	3.2885e-19	100	0.471	G:T
1341	2	Chr03_14710860	3	14710860	0.264	0.229	0.3742	100	0.132	A:T
1342	2	Chr03_14711115	3	14711115	0.253	0.221	0.4375	100	0.126	C:G
1343	2	Chr03_14711211	3	14711211	0.943	0.499	1.3724e-18	100	0.483	T:A
1344	2	Chr03_14711334	3	14711334	0.253	0.221	0.4375	100	0.126	C:T
1345	2	Chr03_14711505	3	14711505	0.931	0.5	2.6636e-17	100	0.489	T:C
1346	2	Chr03_14711711	3	14711711	0.276	0.238	0.3172	100	0.138	T:C
1347	2	Chr03_14711925	3	14711925	0.826	0.489	3.048e-11	98.9	0.424	T:A
1348	2	Chr03_14711973	3	14711973	0.869	0.497	1.519e-12	96.6	0.458	T:A
1349	2	Chr03_14712010	3	14712010	0.885	0.493	2.6281e-15	100	0.443	A:T
1350	2	Chr03_14712078	3	14712078	0.941	0.498	1.162e-18	97.7	0.471	T:C
1351	2	Chr03_14712108	3	14712108	0.943	0.499	1.3724e-18	100	0.483	C:T
1352	2	Chr03_14712130	3	14712130	0.23	0.203	0.5828	100	0.115	C:A
1353	2	Chr03_14712193	3	14712193	0.218	0.212	1	100	0.121	T:C
1354	2	Chr03_14712212	3	14712212	0.289	0.264	0.7427	95.4	0.157	C:G
1355	2	Chr03_14712416	3	14712416	0.895	0.497	6.0958e-15	98.9	0.459	T:G
1356	2	Chr03_14712530	3	14712530	0.541	0.395	0.0004	97.7	0.271	T:G
1357	2	Chr03_14712541	3	14712541	0.607	0.44	0.0007	96.6	0.327	T:A
1358	2	Chr03_14712605	3	14712605	0.184	0.167	0.9369	100	0.092	A:G
1359	2	Chr03_14712638	3	14712638	0.174	0.159	1	98.9	0.087	T:G
1360	2	Chr03_14712650	3	14712650	0.322	0.27	0.1492	100	0.161	T:A
1361	2	Chr03_14712750	3	14712750	0.767	0.478	6.5686e-09	98.9	0.395	T:C
1362	2	Chr03_14712768	3	14712768	0.77	0.474	4.881e-10	100	0.385	G:T
1363	2	Chr03_14712801	3	14712801	0.23	0.221	1	100	0.126	C:A
1364	2	Chr03_14712894	3	14712894	0.605	0.448	0.0029	93.1	0.34	C:T
1365	2	Chr03_14712921	3	14712921	0.659	0.457	8.0641e-05	94.3	0.354	T:A
1366	2	Chr03_14712936	3	14712936	0.75	0.498	2.309e-05	87.4	0.467	A:C
1367	2	Chr03_14712949	3	14712949	0.654	0.495	0.0082	93.1	0.451	A:C
1368	2	Chr03_14713056	3	14713056	0	0.329	4.9543e-12	60.9	0.208	A:C
1369	2	Chr03_14713275	3	14713275	0.253	0.238	1	100	0.138	T:C
1370	2	Chr03_14713349	3	14713349	0.276	0.238	0.3172	100	0.138	T:G
1371	2	Chr03_14713381	3	14713381	0.195	0.195	1	100	0.109	A:G
1372	2	Chr03_14713490	3	14713490	0.011	0.424	1.353e-21	100	0.305	C:T
1373	2	Chr03_14713515	3	14713515	0	0.402	2.1737e-22	98.9	0.279	C:T
1374	2	Chr03_14713655	3	14713655	0.241	0.212	0.5071	100	0.121	T:A
1375	2	Chr03_14713818	3	14713818	0.241	0.229	1	100	0.132	T:C
1376	2	Chr03_14713995	3	14713995	0.276	0.238	0.3172	100	0.138	C:T
1377	2	Chr03_14714039	3	14714039	0.287	0.262	0.7087	100	0.155	T:G
1378	2	Chr03_14714082	3	14714082	0.287	0.246	0.2664	100	0.144	G:A
1379	2	Chr03_14714181	3	14714181	0.276	0.254	0.8029	100	0.149	C:T
1380	2	Chr03_14714286	3	14714286	0.241	0.229	1	100	0.132	C:T
1381	2	Chr03_14714422	3	14714422	0.575	0.41	8.0831e-05	100	0.287	T:A
1382	2	Chr03_14714464	3	14714464	0.724	0.462	1.7194e-08	100	0.362	A:G
1383	2	Chr03_14714478	3	14714478	0.747	0.468	3.1093e-09	100	0.374	G:A
1384	2	Chr03_14714522	3	14714522	0.871	0.494	2.5223e-13	97.7	0.447	C:A
1385	2	Chr03_14714546	3	14714546	0.826	0.485	3.8635e-12	98.9	0.413	G:A
1386	2	Chr03_14714762	3	14714762	0.264	0.229	0.3742	100	0.132	A:C
1387	2	Chr03_14714806	3	14714806	0.241	0.212	0.5071	100	0.121	C:T
1388	2	Chr03_14714819	3	14714819	0.954	0.499	3.5744e-20	100	0.477	C:G
1389	2	Chr03_14714835	3	14714835	0.23	0.203	0.5828	100	0.115	C:T
1390	2	Chr03_14714895	3	14714895	0.885	0.493	2.6281e-15	100	0.443	T:A
1391	2	Chr03_14715007	3	14715007	0.954	0.499	3.5744e-20	100	0.477	A:G
1392	2	Chr03_14715121	3	14715121	0.241	0.212	0.5071	100	0.121	A:G
1393	2	Chr03_14715391	3	14715391	0.943	0.498	3.2885e-19	100	0.471	G:T
1394	2	Chr03_14715662	3	14715662	0.253	0.221	0.4375	100	0.126	C:A
1395	2	Chr03_14715954	3	14715954	0.253	0.221	0.4375	100	0.126	T:C
1396	2	Chr03_14716251	3	14716251	0.92	0.499	2.2874e-16	100	0.483	T:A
1397	2	Chr03_14716733	3	14716733	0.241	0.212	0.5071	100	0.121	T:C
1398	2	Chr03_14717075	3	14717075	0.931	0.5	2.6636e-17	100	0.489	G:A
1399	2	Chr03_14717569	3	14717569	0.19	0.172	0.9093	96.6	0.095	C:T
1400	2	Chr03_14717696	3	14717696	0.198	0.178	0.8327	98.9	0.099	A:G
1401	2	Chr03_14717742	3	14717742	0.188	0.208	0.6244	97.7	0.118	A:C
1402	2	Chr03_14718364	3	14718364	0.184	0.167	0.9369	100	0.092	T:G
1403	2	Chr03_14718459	3	14718459	0.165	0.171	1	97.7	0.094	A:G
1404	2	Chr03_14719078	3	14719078	0.184	0.167	0.9369	100	0.092	T:C
1405	2	Chr03_14719177	3	14719177	0.874	0.492	1.1707e-14	100	0.437	A:G
1406	2	Chr03_14719191	3	14719191	0.253	0.221	0.4375	100	0.126	T:C
1407	2	Chr03_14719350	3	14719350	0.184	0.167	0.9369	100	0.092	A:G
1408	2	Chr03_14719378	3	14719378	0.207	0.185	0.7509	100	0.103	C:G
1409	2	Chr03_14719422	3	14719422	0.954	0.499	3.5744e-20	100	0.477	T:C
1410	2	Chr03_14719431	3	14719431	0.172	0.158	1	100	0.086	A:T
1411	2	Chr03_14719479	3	14719479	0.218	0.195	0.6642	100	0.109	A:G
1412	2	Chr03_14719592	3	14719592	0.116	0.11	1	98.9	0.058	T:C
1413	2	Chr03_14719680	3	14719680	0.161	0.148	1	71.3	0.081	T:C
1414	2	Chr03_14719734	3	14719734	0.115	0.108	1	100	0.057	C:T
1415	2	Chr03_14719773	3	14719773	0.726	0.48	2.9862e-06	96.6	0.399	G:T
1416	2	Chr03_14719794	3	14719794	0.791	0.478	1.0778e-10	98.9	0.395	A:T
1417	2	Chr03_14719830	3	14719830	0.264	0.229	0.3742	100	0.132	G:A
1418	2	Chr03_14719916	3	14719916	0.161	0.148	1	100	0.08	A:G
1419	2	Chr03_14719992	3	14719992	0.729	0.463	1.8345e-08	97.7	0.365	C:T
1420	2	Chr03_14720004	3	14720004	0.791	0.483	8.8703e-10	98.9	0.407	T:C
1421	2	Chr03_14720014	3	14720014	0.779	0.476	2.978e-10	98.9	0.39	C:A
1422	2	Chr03_14720085	3	14720085	0.826	0.489	3.048e-11	98.9	0.424	G:A
1423	2	Chr03_14720133	3	14720133	0.81	0.482	1.4809e-10	90.8	0.405	G:C
1424	2	Chr03_14720166	3	14720166	0.805	0.481	2.2427e-11	100	0.402	A:G
1425	2	Chr03_14720215	3	14720215	0.845	0.491	7.087e-12	96.6	0.435	A:G
1426	2	Chr03_14720233	3	14720233	0.726	0.469	2.325e-07	96.6	0.375	C:T
1427	2	Chr03_14720244	3	14720244	0.244	0.295	0.1969	98.9	0.18	A:G
1428	2	Chr03_14720272	3	14720272	0.069	0.128	0.0052	100	0.069	C:T
1429	2	Chr03_14720294	3	14720294	0.57	0.407	0.0001	98.9	0.285	C:G
1430	2	Chr03_14720316	3	14720316	0.663	0.451	8.4605e-06	98.9	0.343	C:T
1431	2	Chr03_14720346	3	14720346	0.686	0.458	2.1531e-06	98.9	0.355	G:A
1432	2	Chr03_14720901	3	14720901	0.14	0.13	1	98.9	0.07	C:T
1433	2	Chr03_14721068	3	14721068	0.23	0.221	1	100	0.126	T:C
1434	2	Chr03_14721384	3	14721384	0.195	0.176	0.842	100	0.098	A:C
1435	2	Chr03_14721627	3	14721627	0.23	0.203	0.5828	100	0.115	T:G
1436	2	Chr03_14722411	3	14722411	0.23	0.221	1	100	0.126	C:T
1437	2	Chr03_14722434	3	14722434	0.241	0.212	0.5071	100	0.121	T:G
1438	2	Chr03_14722504	3	14722504	0.218	0.212	1	100	0.121	A:C
1439	2	Chr03_14722559	3	14722559	0.207	0.185	0.7509	100	0.103	T:A
1440	2	Chr03_14723702	3	14723702	0	0.219	1.9306e-09	64.4	0.125	A:T
1441	2	Chr03_14723861	3	14723861	0.24	0.231	1	86.2	0.133	T:G
1442	2	Chr03_14723887	3	14723887	0.233	0.206	0.5734	98.9	0.116	G:A
1443	2	Chr03_14723965	3	14723965	0.721	0.461	2.6798e-08	98.9	0.36	T:C
1444	2	Chr03_14723973	3	14723973	0.724	0.462	1.7194e-08	100	0.362	C:A
1445	2	Chr03_14724038	3	14724038	0.275	0.237	0.3748	92	0.138	A:T
1446	2	Chr03_14724104	3	14724104	0.885	0.493	2.6281e-15	100	0.443	A:T
1447	2	Chr03_14724273	3	14724273	0.465	0.357	0.0051	98.9	0.233	A:G
1448	2	Chr03_14724282	3	14724282	0.529	0.402	0.0141	80.5	0.279	C:T
1449	2	Chr03_14724298	3	14724298	0.447	0.347	0.0092	97.7	0.224	T:C
1450	2	Chr03_14724303	3	14724303	0.6	0.429	0.0002	97.7	0.312	C:T
1451	2	Chr03_14724356	3	14724356	0.318	0.283	0.5076	97.7	0.171	C:T
1452	2	Chr03_14725471	3	14725471	0	0.415	1.2238e-22	97.7	0.294	G:A
1453	2	Chr03_14727480	3	14727480	0.103	0.098	1	66.7	0.052	A:T
1454	2	Chr03_14734039	3	14734039	0.209	0.187	0.7414	98.9	0.105	C:T
1455	2	Chr03_14734299	3	14734299	0.241	0.212	0.5071	100	0.121	C:A
1456	2	Chr03_14734304	3	14734304	0.23	0.221	1	100	0.126	C:A
1457	2	Chr03_14734389	3	14734389	0.174	0.178	1	98.9	0.099	G:A
1458	2	Chr03_14734679	3	14734679	0.214	0.191	0.722	96.6	0.107	T:A
1459	2	Chr03_14734755	3	14734755	0.153	0.161	0.9829	97.7	0.088	A:G
1460	2	Chr03_14734845	3	14734845	0.218	0.195	0.6642	100	0.109	A:G
1461	2	Chr03_14735182	3	14735182	0.241	0.212	0.5071	100	0.121	A:T
1462	2	Chr03_14735205	3	14735205	0.264	0.229	0.3742	100	0.132	T:C
1463	2	Chr03_14735328	3	14735328	0.954	0.499	3.5744e-20	100	0.477	G:C
1464	2	Chr03_14735394	3	14735394	0.253	0.221	0.4375	100	0.126	A:T
1465	2	Chr03_14735558	3	14735558	0.241	0.212	0.5071	100	0.121	C:T
1466	2	Chr03_14735649	3	14735649	0.241	0.212	0.5071	100	0.121	A:G
1467	2	Chr03_14735709	3	14735709	0.241	0.212	0.5071	100	0.121	C:A
1468	2	Chr03_14735821	3	14735821	0.264	0.229	0.3742	100	0.132	G:A
1469	2	Chr03_14736086	3	14736086	0.253	0.221	0.4375	100	0.126	C:T
1470	2	Chr03_14736128	3	14736128	0.241	0.212	0.5071	100	0.121	A:T
1471	2	Chr03_14736184	3	14736184	0.184	0.167	0.9369	100	0.092	C:G
1472	2	Chr03_14736311	3	14736311	0.253	0.221	0.4375	100	0.126	A:G
1473	2	Chr03_14736414	3	14736414	0.264	0.229	0.3742	100	0.132	C:A
1474	2	Chr03_14736578	3	14736578	0.23	0.203	0.5828	100	0.115	C:A
1475	2	Chr03_14736594	3	14736594	0.718	0.46	4.1658e-08	97.7	0.359	T:C
1476	2	Chr03_14736660	3	14736660	0.92	0.497	1.7112e-17	100	0.46	A:G
1477	2	Chr03_14736861	3	14736861	0.644	0.437	2.6932e-06	100	0.322	C:T
1478	2	Chr03_14737027	3	14737027	0.954	0.499	3.5744e-20	100	0.477	G:A
1479	2	Chr03_14737212	3	14737212	0.69	0.452	1.7669e-07	100	0.345	C:A
1480	2	Chr03_14737356	3	14737356	0.953	0.499	6.7953e-20	98.9	0.477	G:C
1481	2	Chr03_14737421	3	14737421	0.954	0.499	3.5744e-20	100	0.477	G:A
1482	2	Chr03_14737450	3	14737450	0.287	0.246	0.2664	100	0.144	C:A
1483	2	Chr03_14737592	3	14737592	0.678	0.448	3.6284e-07	100	0.339	C:A
1484	2	Chr03_14737663	3	14737663	0.172	0.158	1	100	0.086	A:G
1485	2	Chr03_14737789	3	14737789	0.355	0.309	0.3792	87.4	0.191	A:T
1486	2	Chr03_14737816	3	14737816	0.272	0.235	0.3839	93.1	0.136	G:A
1487	2	Chr03_14738101	3	14738101	0.783	0.476	4.7604e-10	95.4	0.392	A:G
1488	2	Chr03_14738371	3	14738371	0.954	0.499	3.5744e-20	100	0.477	T:C
1489	2	Chr03_14738525	3	14738525	0.93	0.5	4.9344e-17	98.9	0.488	T:C
1490	2	Chr03_14739734	3	14739734	0.943	0.498	3.2885e-19	100	0.471	T:A
1491	2	Chr03_14739801	3	14739801	0.954	0.499	3.5744e-20	100	0.477	T:G
1492	2	Chr03_14739856	3	14739856	0.264	0.229	0.3742	100	0.132	C:A
1493	2	Chr03_14739909	3	14739909	0.241	0.212	0.5071	100	0.121	A:G
1494	2	Chr03_14739939	3	14739939	0.953	0.5	2.37e-19	98.9	0.488	G:A
1495	2	Chr03_14740055	3	14740055	0.253	0.238	1	100	0.138	G:C
1496	2	Chr03_14740232	3	14740232	0.954	0.499	3.5744e-20	100	0.477	A:G
1497	2	Chr03_14740403	3	14740403	0.287	0.246	0.2664	100	0.144	A:G
1498	2	Chr03_14740541	3	14740541	0.954	0.5	1.2486e-19	100	0.489	G:A
1499	2	Chr03_14740660	3	14740660	0.241	0.212	0.5071	100	0.121	T:A
1500	2	Chr03_14740965	3	14740965	0.954	0.499	3.5744e-20	100	0.477	T:C
1501	2	Chr03_14741581	3	14741581	0.138	0.128	1	100	0.069	T:A
1502	2	Chr03_14741588	3	14741588	0.126	0.118	1	100	0.063	C:A
1503	2	Chr03_14741623	3	14741623	0.893	0.494	3.1601e-15	96.6	0.446	C:T
1504	2	Chr03_14741641	3	14741641	0.86	0.493	6.1189e-13	98.9	0.442	T:C
1505	2	Chr03_14741763	3	14741763	0.741	0.5	1.9465e-05	97.7	0.488	C:A
1506	2	Chr03_14741771	3	14741771	0.802	0.495	8.196e-09	98.9	0.448	A:G
1507	2	Chr03_14741785	3	14741785	0.814	0.49	4.0898e-10	98.9	0.43	A:G
1508	2	Chr03_14741819	3	14741819	0.849	0.492	2.4102e-12	98.9	0.436	A:G
1509	2	Chr03_14741832	3	14741832	0.839	0.493	2.056e-11	100	0.443	T:A
1510	2	Chr03_14742007	3	14742007	0.895	0.497	6.0958e-15	98.9	0.459	C:T
1511	2	Chr03_14742022	3	14742022	0.138	0.128	1	100	0.069	T:C
1512	2	Chr03_14742090	3	14742090	0.6	0.42	3.3009e-05	97.7	0.3	A:C
1513	2	Chr03_14742120	3	14742120	0.24	0.211	0.6282	86.2	0.12	G:T
1514	2	Chr03_14742193	3	14742193	0.655	0.44	2.3857e-06	96.6	0.327	G:A
1515	2	Chr03_14742254	3	14742254	0.741	0.472	6.4322e-08	97.7	0.382	C:T
1516	2	Chr03_14742275	3	14742275	0.779	0.476	2.978e-10	98.9	0.39	A:G
1517	2	Chr03_14742289	3	14742289	0.837	0.487	1.1476e-12	98.9	0.419	A:G
1518	2	Chr03_14742739	3	14742739	0.943	0.498	3.2885e-19	100	0.471	G:T
1519	2	Chr03_14742943	3	14742943	0.241	0.212	0.5071	100	0.121	T:C
1520	2	Chr03_14742991	3	14742991	0.264	0.229	0.3742	100	0.132	G:A
1521	2	Chr03_14743099	3	14743099	0.943	0.498	3.2885e-19	100	0.471	C:G
1522	2	Chr03_14743153	3	14743153	0.943	0.5	2.5078e-18	100	0.494	T:C
1523	2	Chr03_14743348	3	14743348	0.954	0.5	1.2486e-19	100	0.489	A:T
1524	2	Chr03_14743456	3	14743456	0.782	0.476	1.8247e-10	100	0.391	G:T
1525	2	Chr03_14743513	3	14743513	0.453	0.351	0.0072	98.9	0.227	A:T
1526	2	Chr03_14743530	3	14743530	0.553	0.4	0.0003	97.7	0.276	C:T
1527	2	Chr03_14743561	3	14743561	0.713	0.471	1.4032e-06	100	0.379	G:A
1528	2	Chr03_14743606	3	14743606	0.598	0.419	2.8237e-05	100	0.299	C:T
1529	2	Chr03_14743613	3	14743613	0.575	0.41	8.0831e-05	100	0.287	T:G
1530	2	Chr03_14743619	3	14743619	0.575	0.41	8.0831e-05	100	0.287	A:C
1531	2	Chr03_14743672	3	14743672	0.701	0.483	4.5702e-05	100	0.408	C:G
1532	2	Chr03_14743704	3	14743704	0.701	0.47	1.7664e-05	88.5	0.377	T:C
1533	2	Chr03_14743719	3	14743719	0.7	0.469	1.1208e-05	92	0.375	T:C
1534	2	Chr03_14743744	3	14743744	0.747	0.484	1.8974e-06	90.8	0.411	T:A
1535	2	Chr03_14743746	3	14743746	0.734	0.482	4.521e-06	90.8	0.405	T:C
1536	2	Chr03_14743759	3	14743759	0.713	0.487	6.6008e-05	92	0.419	T:C
1537	2	Chr03_14743787	3	14743787	0.643	0.495	0.0133	96.6	0.452	A:G
1538	2	Chr03_14743793	3	14743793	0.663	0.495	0.0046	95.4	0.452	A:G
1539	2	Chr03_14743802	3	14743802	0.699	0.494	0.0004	95.4	0.446	C:T
1540	2	Chr03_14743846	3	14743846	0.643	0.472	0.0017	96.6	0.381	G:A
1541	2	Chr03_14743848	3	14743848	0.635	0.475	0.0037	97.7	0.388	T:C
1542	2	Chr03_14743865	3	14743865	0.491	0.42	0.3877	63.2	0.3	G:A
1543	2	Chr03_14743889	3	14743889	0.36	0.375	0.8798	98.9	0.25	T:C
1544	2	Chr03_14743902	3	14743902	0.388	0.341	0.3581	97.7	0.218	G:A
1545	2	Chr03_14743923	3	14743923	0.482	0.366	0.0032	97.7	0.241	C:T
1546	2	Chr03_14743955	3	14743955	0.56	0.403	0.0002	96.6	0.28	C:T
1547	2	Chr03_14743963	3	14743963	0.547	0.397	0.0003	98.9	0.273	G:A
1548	2	Chr03_14743978	3	14743978	0.576	0.41	9.5097e-05	97.7	0.288	G:A
1549	2	Chr03_14744021	3	14744021	0.558	0.422	0.0042	98.9	0.302	T:C
1550	2	Chr03_14744042	3	14744042	0.553	0.42	0.0055	97.7	0.3	T:C
1551	2	Chr03_14744052	3	14744052	0.547	0.417	0.0064	98.9	0.297	C:T
1552	2	Chr03_14744063	3	14744063	0.605	0.447	0.0018	98.9	0.337	C:G
1553	2	Chr03_14744075	3	14744075	0.686	0.476	6.6434e-05	98.9	0.39	C:T
1554	2	Chr03_14744109	3	14744109	0.94	0.498	4.0943e-18	95.4	0.47	C:A
1555	2	Chr03_14744185	3	14744185	0.882	0.498	1.7927e-13	97.7	0.465	G:A
1556	2	Chr03_14744235	3	14744235	0.624	0.453	0.0008	97.7	0.347	A:C
1557	2	Chr03_14744248	3	14744248	0.628	0.454	0.0006	98.9	0.349	T:C
1558	2	Chr03_14744274	3	14744274	0.678	0.462	1.2506e-05	100	0.362	T:C
1559	2	Chr03_14744289	3	14744289	0.706	0.463	7.4106e-07	97.7	0.365	G:T
1560	2	Chr03_14744329	3	14744329	0.647	0.446	2.3349e-05	97.7	0.335	C:T
1561	2	Chr03_14744347	3	14744347	0.674	0.454	4.3281e-06	98.9	0.349	T:C
1562	2	Chr03_14744363	3	14744363	0.682	0.457	3.2112e-06	97.7	0.353	A:G
1563	2	Chr03_14744374	3	14744374	0.691	0.478	0.0001	93.1	0.395	T:C
1564	2	Chr03_14744408	3	14744408	0.324	0.271	0.2377	81.6	0.162	A:G
1565	2	Chr03_14744429	3	14744429	0.287	0.246	0.315	92	0.144	G:A
1566	2	Chr03_14744436	3	14744436	0.28	0.241	0.3321	94.3	0.14	G:A
1567	2	Chr03_14744444	3	14744444	0.312	0.264	0.2159	92	0.156	T:C
1568	2	Chr03_14744463	3	14744463	0.321	0.269	0.1824	93.1	0.16	T:C
1569	2	Chr03_14744481	3	14744481	0.39	0.329	0.1741	94.3	0.207	T:C
1570	2	Chr03_14744492	3	14744492	0.345	0.286	0.1067	96.6	0.173	T:A
1571	2	Chr03_14744502	3	14744502	0.341	0.283	0.1113	97.7	0.171	A:T
1572	2	Chr03_14744522	3	14744522	0.306	0.259	0.2085	97.7	0.153	C:G
1573	2	Chr03_14744537	3	14744537	0.294	0.251	0.2519	97.7	0.147	G:A
1574	2	Chr03_14744553	3	14744553	0.341	0.283	0.1113	97.7	0.171	T:C
1575	2	Chr03_14744636	3	14744636	0.129	0.121	1	97.7	0.065	C:T
1576	2	Chr03_14744656	3	14744656	0.176	0.161	1	97.7	0.088	G:A
1577	2	Chr03_14744665	3	14744665	0.22	0.195	0.7021	94.3	0.11	T:C
1578	2	Chr03_14744706	3	14744706	0.369	0.301	0.0661	96.6	0.185	T:A
1579	2	Chr03_14744727	3	14744727	0.602	0.421	3.8559e-05	95.4	0.301	C:T
1580	2	Chr03_14744802	3	14744802	0.874	0.495	8.1904e-14	100	0.448	T:C
1581	2	Chr03_14744824	3	14744824	0.897	0.497	3.3967e-15	100	0.46	C:A
1582	2	Chr03_14744873	3	14744873	0.23	0.203	0.5828	100	0.115	T:C
1583	2	Chr03_14745167	3	14745167	0.181	0.164	0.999	95.4	0.09	A:G
1584	2	Chr03_14745172	3	14745172	0.851	0.489	1.8573e-13	100	0.425	G:A
1585	2	Chr03_14745298	3	14745298	0.931	0.5	3.3947e-17	100	0.5	G:G
1586	2	Chr03_14745345	3	14745345	0.172	0.158	1	100	0.086	A:C
1587	2	Chr03_14745422	3	14745422	0.163	0.15	1	98.9	0.081	C:A
1588	2	Chr03_14745491	3	14745491	0.64	0.435	3.9485e-06	98.9	0.32	A:G
1589	2	Chr03_14745570	3	14745570	0.384	0.31	0.0439	98.9	0.192	T:C
1590	2	Chr03_14746174	3	14746174	0	0.412	8.6594e-23	98.9	0.291	T:C
1591	2	Chr03_14746373	3	14746373	0.217	0.193	0.7121	95.4	0.108	G:T
1592	2	Chr03_14746442	3	14746442	0.943	0.499	1.3724e-18	100	0.483	G:A
1593	2	Chr03_14746490	3	14746490	0.954	0.499	3.5744e-20	100	0.477	G:T
1594	2	Chr03_14746528	3	14746528	0.116	0.11	1	98.9	0.058	A:G
1595	2	Chr03_14746574	3	14746574	0.138	0.128	1	100	0.069	C:A
1596	2	Chr03_14746585	3	14746585	0.894	0.494	1.7577e-15	97.7	0.447	C:G
1597	2	Chr03_14746606	3	14746606	0.837	0.487	1.1476e-12	98.9	0.419	A:G
1598	2	Chr03_14746744	3	14746744	0.195	0.176	0.842	100	0.098	A:G
1599	2	Chr03_14746789	3	14746789	0.954	0.5	1.2486e-19	100	0.489	C:A
1600	2	Chr03_14746839	3	14746839	0.885	0.496	1.7492e-14	100	0.454	C:T
1601	2	Chr03_14746856	3	14746856	0.759	0.471	1.2551e-09	100	0.379	T:C
1602	2	Chr03_14746913	3	14746913	0.953	0.5	2.37e-19	98.9	0.488	C:T
1603	2	Chr03_14747010	3	14747010	0.264	0.229	0.3742	100	0.132	T:C
1604	2	Chr03_14747071	3	14747071	0.253	0.221	0.4375	100	0.126	G:C
1605	2	Chr03_14747227	3	14747227	0.253	0.221	0.4375	100	0.126	A:G
1606	2	Chr03_14747344	3	14747344	0.849	0.489	3.2132e-13	98.9	0.424	C:T
1607	2	Chr03_14747367	3	14747367	0.919	0.497	3.1493e-17	98.9	0.459	G:C
1608	2	Chr03_14747434	3	14747434	0.759	0.471	1.2551e-09	100	0.379	G:T
1609	2	Chr03_14747447	3	14747447	0.908	0.496	1.016e-16	100	0.454	C:T
1610	2	Chr03_14747611	3	14747611	0.931	0.498	2.5486e-18	100	0.466	T:C
1611	2	Chr03_14747683	3	14747683	0.943	0.498	3.2885e-19	100	0.471	T:C
1612	2	Chr03_14747809	3	14747809	0.908	0.498	5.9236e-16	100	0.466	C:A
1613	2	Chr03_14747934	3	14747934	0.793	0.493	1.5807e-08	100	0.443	C:T
1614	2	Chr03_14748023	3	14748023	0.241	0.212	0.5071	100	0.121	A:G
1615	2	Chr03_14748065	3	14748065	0.943	0.499	1.3724e-18	100	0.483	A:G
1616	2	Chr03_14748435	3	14748435	0.276	0.238	0.3172	100	0.138	C:T
1617	2	Chr03_14748473	3	14748473	0.678	0.448	3.6284e-07	100	0.339	G:C
1618	2	Chr03_14748772	3	14748772	0.953	0.5	3.3962e-19	98.9	0.5	C:C
1619	2	Chr03_14748787	3	14748787	0.943	0.499	1.3724e-18	100	0.483	A:C
1620	2	Chr03_14748836	3	14748836	0.264	0.229	0.3742	100	0.132	T:C
1621	2	Chr03_14748917	3	14748917	0.241	0.212	0.5071	100	0.121	C:A
1622	2	Chr03_14748962	3	14748962	0.253	0.221	0.4375	100	0.126	T:G
1623	2	Chr03_14748974	3	14748974	0.943	0.498	3.2885e-19	100	0.471	A:T
1624	2	Chr03_14749010	3	14749010	0.874	0.495	8.1904e-14	100	0.448	T:C
1625	2	Chr03_14749038	3	14749038	0.86	0.49	8.4387e-14	98.9	0.43	A:C
1626	2	Chr03_14749073	3	14749073	0.92	0.497	1.7112e-17	100	0.46	T:C
1627	2	Chr03_14749085	3	14749085	0.138	0.128	1	100	0.069	A:T
1628	2	Chr03_14749166	3	14749166	0.506	0.378	0.0012	100	0.253	G:A
1629	2	Chr03_14749335	3	14749335	0.195	0.176	0.842	100	0.098	C:T
1630	2	Chr03_14749350	3	14749350	0.184	0.167	0.9369	100	0.092	C:T
1631	2	Chr03_14749508	3	14749508	0.908	0.496	1.016e-16	100	0.454	T:C
1632	2	Chr03_14749518	3	14749518	0.897	0.495	5.4187e-16	100	0.448	A:G
1633	2	Chr03_14749573	3	14749573	0.241	0.212	0.5071	100	0.121	T:C
1634	2	Chr03_14749796	3	14749796	0.253	0.221	0.4375	100	0.126	A:G
1635	2	Chr03_14749895	3	14749895	0.851	0.489	1.8573e-13	100	0.425	A:G
1636	2	Chr03_14749909	3	14749909	0.907	0.498	1.0748e-15	98.9	0.465	G:T
1637	2	Chr03_14749924	3	14749924	0.184	0.167	0.9369	100	0.092	T:C
1638	2	Chr03_14749939	3	14749939	0.184	0.167	0.9369	100	0.092	A:T
1639	2	Chr03_14749985	3	14749985	0.372	0.303	0.0569	98.9	0.186	C:T
1640	2	Chr03_14751063	3	14751063	0.012	0.42	6.2412e-21	97.7	0.3	A:G
1641	2	Chr03_14751696	3	14751696	0	0.425	5.2447e-23	97.7	0.306	T:C
1642	2	Chr03_14752369	3	14752369	0.314	0.265	0.1768	98.9	0.157	C:A
1643	2	Chr03_14752410	3	14752410	0.793	0.479	6.5413e-11	100	0.397	G:T
1644	2	Chr03_14752448	3	14752448	0.919	0.497	3.1493e-17	98.9	0.459	G:T
1645	2	Chr03_14752965	3	14752965	0.133	0.144	0.7974	95.4	0.078	G:A
1646	2	Chr03_14753319	3	14753319	0.138	0.128	1	100	0.069	A:C
1647	2	Chr03_14753349	3	14753349	0.349	0.288	0.0924	98.9	0.174	A:C
1648	2	Chr03_14753635	3	14753635	0.217	0.193	0.7121	95.4	0.108	C:T
1649	2	Chr03_14753718	3	14753718	0.519	0.384	0.0014	93.1	0.259	T:C
1650	2	Chr03_14753924	3	14753924	0.12	0.113	1	95.4	0.06	A:G
1651	2	Chr03_14754052	3	14754052	0.221	0.28	0.1116	98.9	0.169	G:A
1652	2	Chr03_14754115	3	14754115	0.321	0.27	0.165	96.6	0.161	A:G
1653	2	Chr03_14754155	3	14754155	0.233	0.206	0.5734	98.9	0.116	A:T
1654	2	Chr03_14754215	3	14754215	0.517	0.383	0.0008	100	0.259	C:T
1655	2	Chr03_14754304	3	14754304	0.241	0.278	0.3602	100	0.167	C:G
1656	2	Chr03_14754312	3	14754312	0.621	0.428	9.1049e-06	100	0.31	G:C
1657	2	Chr03_14754391	3	14754391	0.412	0.327	0.0236	97.7	0.206	A:C
1658	2	Chr03_14754429	3	14754429	0.417	0.33	0.022	96.6	0.208	G:A
1659	2	Chr03_14754450	3	14754450	0.417	0.33	0.022	96.6	0.208	G:A
1660	2	Chr03_14754513	3	14754513	0.153	0.141	1	97.7	0.076	G:A
1661	2	Chr03_14754660	3	14754660	0	0.402	2.1737e-22	98.9	0.279	T:A
1662	2	Chr03_14754694	3	14754694	0	0.396	7.5322e-21	93.1	0.272	G:A
1663	2	Chr03_14754719	3	14754719	0	0.378	1.1535e-20	95.4	0.253	T:A
1664	2	Chr03_14754732	3	14754732	0	0.381	1.5474e-20	94.3	0.256	G:A
1665	2	Chr03_14754962	3	14754962	0	0.32	1.4162e-16	86.2	0.2	C:T
1666	2	Chr03_14755052	3	14755052	0	0.116	8.337e-07	74.7	0.062	C:T
1667	2	Chr03_14755077	3	14755077	0	0.185	4.5618e-10	78.2	0.103	A:G
1668	2	Chr03_14755100	3	14755100	0.103	0.097	1	89.7	0.051	C:G
1669	2	Chr03_14755152	3	14755152	0.205	0.184	0.8038	95.4	0.102	G:A
1670	2	Chr03_14755167	3	14755167	0.012	0.384	4.9601e-19	95.4	0.259	T:C
1671	2	Chr03_14755180	3	14755180	0.012	0.381	3.7126e-19	96.6	0.256	A:T
1672	2	Chr03_14755234	3	14755234	0.171	0.156	1	94.3	0.085	G:A
1673	2	Chr03_14755276	3	14755276	0.024	0.375	2.2854e-17	96.6	0.25	A:G
1674	2	Chr03_14755281	3	14755281	0.225	0.2	0.6817	92	0.113	G:A
1675	2	Chr03_14755342	3	14755342	0.207	0.203	1	100	0.115	T:G
1676	2	Chr03_14755354	3	14755354	0.233	0.483	2.3735e-06	98.9	0.407	C:G
1677	2	Chr03_14755501	3	14755501	0.241	0.212	0.5071	100	0.121	T:C
1678	2	Chr03_14755529	3	14755529	0.816	0.483	7.332e-12	100	0.408	T:A
1679	2	Chr03_14755580	3	14755580	0.713	0.459	3.8514e-08	100	0.356	T:A
1680	2	Chr03_14755627	3	14755627	0.276	0.238	0.3172	100	0.138	C:A
1681	2	Chr03_14755868	3	14755868	0.954	0.499	3.5744e-20	100	0.477	T:C
1682	2	Chr03_14755963	3	14755963	0.23	0.203	0.5828	100	0.115	A:G
1683	2	Chr03_14755996	3	14755996	0.943	0.498	3.2885e-19	100	0.471	G:A
1684	2	Chr03_14756159	3	14756159	0.678	0.448	3.6284e-07	100	0.339	A:G
1685	2	Chr03_14756268	3	14756268	0.287	0.262	0.7087	100	0.155	A:G
1686	2	Chr03_14756342	3	14756342	0.276	0.254	0.8029	100	0.149	A:C
1687	2	Chr03_14756431	3	14756431	0.237	0.209	0.6392	87.4	0.118	G:A
1688	2	Chr03_14756525	3	14756525	0.116	0.11	1	98.9	0.058	A:T
1689	2	Chr03_14756535	3	14756535	0.69	0.459	2.351e-06	96.6	0.357	A:C
1690	2	Chr03_14756604	3	14756604	0.931	0.499	1.2199e-17	100	0.477	T:A
1691	2	Chr03_14756617	3	14756617	0.115	0.108	1	100	0.057	T:G
1692	2	Chr03_14756657	3	14756657	0.908	0.498	5.9236e-16	100	0.466	C:A
1693	2	Chr03_14756686	3	14756686	0.92	0.497	1.7112e-17	100	0.46	A:C
1694	2	Chr03_14756709	3	14756709	0.163	0.15	1	98.9	0.081	T:G
1695	2	Chr03_14756761	3	14756761	0.149	0.138	1	100	0.075	T:C
1696	2	Chr03_14756807	3	14756807	0.663	0.443	1.0823e-06	98.9	0.331	A:G
1697	2	Chr03_14757130	3	14757130	0.897	0.495	5.4187e-16	100	0.448	G:A
1698	2	Chr03_14757193	3	14757193	0.63	0.47	0.0042	93.1	0.377	A:G
1699	2	Chr03_14757256	3	14757256	0.06	0.124	0.0031	95.4	0.066	T:A
1700	2	Chr03_14757263	3	14757263	0.091	0.114	0.403	75.9	0.061	A:T
1701	2	Chr03_14757316	3	14757316	0.126	0.118	1	100	0.063	T:C
1702	2	Chr03_14757330	3	14757330	0.126	0.118	1	100	0.063	T:A
1703	2	Chr03_14757453	3	14757453	0.894	0.497	1.0926e-14	97.7	0.459	T:C
1704	2	Chr03_14757468	3	14757468	0.103	0.098	1	100	0.052	A:G
1705	2	Chr03_14757479	3	14757479	0.103	0.098	1	100	0.052	A:C
1706	2	Chr03_14757537	3	14757537	0.862	0.49	4.8291e-14	100	0.431	A:G
1707	2	Chr03_14757591	3	14757591	0.885	0.493	2.6281e-15	100	0.443	T:C
1708	2	Chr03_14757663	3	14757663	0.908	0.498	5.9236e-16	100	0.466	C:T
1709	2	Chr03_14757853	3	14757853	0.954	0.499	3.5744e-20	100	0.477	T:C
1710	2	Chr03_14757911	3	14757911	0.954	0.499	3.5744e-20	100	0.477	T:C
1711	2	Chr03_14757981	3	14757981	0.023	0.4	4.751e-19	100	0.276	T:C
1712	2	Chr03_14758098	3	14758098	0.034	0.405	7.642e-18	100	0.282	A:G
1713	2	Chr03_14758211	3	14758211	0.023	0.41	1.9092e-19	100	0.287	T:C
1714	2	Chr03_14758318	3	14758318	0.012	0.397	2.7171e-20	98.9	0.273	C:T
1715	2	Chr03_14758357	3	14758357	0.012	0.392	1.3365e-19	96.6	0.268	G:A
1716	2	Chr03_14758388	3	14758388	0	0.301	4.8133e-16	87.4	0.184	A:G
1717	2	Chr03_14758426	3	14758426	0	0.287	2.6919e-15	86.2	0.173	A:G
1718	2	Chr03_14758434	3	14758434	0	0.287	2.6919e-15	86.2	0.173	T:A
1719	2	Chr03_14758474	3	14758474	0	0.293	3.9616e-15	83.9	0.178	A:G
1720	2	Chr03_14758482	3	14758482	0	0.293	3.9616e-15	83.9	0.178	A:G
1721	2	Chr03_14758512	3	14758512	0	0.224	6.1085e-12	80.5	0.129	G:A
1722	2	Chr03_14758520	3	14758520	0	0.239	7.0801e-13	82.8	0.139	T:C
1723	2	Chr03_14758630	3	14758630	0.012	0.392	1.3365e-19	96.6	0.268	G:A
1724	2	Chr03_14758663	3	14758663	0	0.253	8.7194e-14	85.1	0.149	G:A
1725	2	Chr03_14758671	3	14758671	0.014	0.29	6.9028e-13	81.6	0.176	A:G
1726	2	Chr03_14758689	3	14758689	0.065	0.216	1.9918e-06	88.5	0.123	G:A
1727	2	Chr03_14758738	3	14758738	0.131	0.286	2.5937e-05	96.6	0.173	A:C
1728	2	Chr03_14758744	3	14758744	0.318	0.313	1	97.7	0.194	C:T
1729	2	Chr03_14758750	3	14758750	0.214	0.472	9.6769e-07	96.6	0.381	A:G
1730	2	Chr03_14758757	3	14758757	0.31	0.307	1	100	0.19	G:C
1731	2	Chr03_14758785	3	14758785	0.313	0.28	0.5608	95.4	0.169	A:G
1732	2	Chr03_14758829	3	14758829	0.163	0.317	8.1528e-05	98.9	0.198	C:T
1733	2	Chr03_14758864	3	14758864	0.195	0.176	0.842	100	0.098	C:T
1734	2	Chr03_14758888	3	14758888	0.954	0.499	3.5744e-20	100	0.477	A:T
1735	2	Chr03_14758937	3	14758937	0.929	0.498	8.8118e-18	97.7	0.465	C:T
1736	2	Chr03_14758972	3	14758972	0.86	0.49	8.4387e-14	98.9	0.43	C:T
1737	2	Chr03_14758997	3	14758997	0.86	0.49	8.4387e-14	98.9	0.43	C:G
1738	2	Chr03_14759029	3	14759029	0.264	0.246	0.9008	100	0.144	A:G
1739	2	Chr03_14759046	3	14759046	0.264	0.229	0.3742	100	0.132	C:G
1740	2	Chr03_14759093	3	14759093	0.276	0.238	0.3172	100	0.138	A:G
1741	2	Chr03_14759205	3	14759205	0.635	0.475	0.0037	97.7	0.388	G:A
1742	2	Chr03_14759258	3	14759258	0.885	0.493	2.6281e-15	100	0.443	T:G
1743	2	Chr03_14759376	3	14759376	0.256	0.257	1	98.9	0.151	G:T
1744	2	Chr03_14759447	3	14759447	0.106	0.1	1	97.7	0.053	A:T
1745	2	Chr03_14759971	3	14759971	0.012	0.28	2.0868e-15	98.9	0.169	T:C
1746	2	Chr03_14760092	3	14760092	0.929	0.497	1.3574e-14	80.5	0.464	A:G
1747	2	Chr03_14760127	3	14760127	0.012	0.286	2.9909e-15	96.6	0.173	A:G
1748	2	Chr03_14760137	3	14760137	0.756	0.47	2.0105e-09	98.9	0.378	A:T
1749	2	Chr03_14760159	3	14760159	0.824	0.484	6.5412e-12	97.7	0.412	T:G
1750	2	Chr03_14760266	3	14760266	0.276	0.238	0.3172	100	0.138	G:A
1751	2	Chr03_14760296	3	14760296	0	0.101	4.6239e-07	86.2	0.053	C:T
1752	2	Chr03_14760312	3	14760312	0	0.101	4.6239e-07	86.2	0.053	G:A
1753	2	Chr03_14760319	3	14760319	0.678	0.448	3.6284e-07	100	0.339	T:C
1754	2	Chr03_14760423	3	14760423	0	0.106	5.7934e-07	81.6	0.056	A:G
1755	2	Chr03_14760572	3	14760572	0.253	0.221	0.4375	100	0.126	G:T
1756	2	Chr03_14761043	3	14761043	0.128	0.12	1	98.9	0.064	G:A
1757	2	Chr03_14761110	3	14761110	0.908	0.498	5.9236e-16	100	0.466	A:T
1758	2	Chr03_14761154	3	14761154	0.198	0.178	0.8327	98.9	0.099	T:C
1759	2	Chr03_14761194	3	14761194	0.149	0.138	1	100	0.075	T:A
1760	2	Chr03_14761241	3	14761241	0.103	0.118	0.5716	100	0.063	T:C
1761	2	Chr03_14761252	3	14761252	0.817	0.5	1.3823e-08	94.3	0.494	T:C
1762	2	Chr03_14761264	3	14761264	0.84	0.499	8.9988e-10	93.1	0.481	A:G
1763	2	Chr03_14761872	3	14761872	0.16	0.148	1	93.1	0.08	G:C
1764	2	Chr03_14762435	3	14762435	0.198	0.178	0.8327	98.9	0.099	A:G
1765	2	Chr03_14764077	3	14764077	0.23	0.203	0.5828	100	0.115	T:G
1766	2	Chr03_14764107	3	14764107	0.253	0.221	0.4375	100	0.126	G:C
1767	2	Chr03_14764119	3	14764119	0.92	0.497	1.7112e-17	100	0.46	A:G
1768	2	Chr03_14764176	3	14764176	0.241	0.212	0.5071	100	0.121	C:G
1769	2	Chr03_14764197	3	14764197	0.954	0.499	3.5744e-20	100	0.477	G:A
1770	2	Chr03_14764291	3	14764291	0.241	0.212	0.5071	100	0.121	A:G
1771	2	Chr03_14764532	3	14764532	0.954	0.499	3.5744e-20	100	0.477	C:T
1772	2	Chr03_14764773	3	14764773	0.793	0.479	6.5413e-11	100	0.397	A:G
1773	2	Chr03_14764956	3	14764956	0.793	0.479	6.5413e-11	100	0.397	A:G
1774	2	Chr03_14765111	3	14765111	0.954	0.5	1.2486e-19	100	0.489	T:G
1775	2	Chr03_14765252	3	14765252	0.23	0.203	0.5828	100	0.115	C:T
1776	2	Chr03_14765601	3	14765601	0.943	0.498	3.2885e-19	100	0.471	C:T
1777	2	Chr03_14765708	3	14765708	0.77	0.474	4.881e-10	100	0.385	T:C
1778	2	Chr03_14765740	3	14765740	0.276	0.238	0.3172	100	0.138	A:G
1779	2	Chr03_14765806	3	14765806	0.782	0.476	1.8247e-10	100	0.391	T:A
1780	2	Chr03_14765852	3	14765852	0.161	0.148	1	100	0.08	G:T
1781	2	Chr03_14765961	3	14765961	0.805	0.481	2.2427e-11	100	0.402	C:T
1782	2	Chr03_14766467	3	14766467	0.943	0.498	3.2885e-19	100	0.471	A:G
1783	2	Chr03_14766547	3	14766547	0.793	0.479	6.5413e-11	100	0.397	C:T
1784	2	Chr03_14766781	3	14766781	0.805	0.485	1.8422e-10	100	0.414	C:T
1785	2	Chr03_14766819	3	14766819	0.779	0.489	3.1803e-08	98.9	0.424	T:C
1786	2	Chr03_14766829	3	14766829	0.791	0.49	1.1146e-08	98.9	0.43	G:A
1787	2	Chr03_14766863	3	14766863	0.92	0.497	1.7112e-17	100	0.46	A:G
1788	2	Chr03_14767300	3	14767300	0.161	0.167	1	100	0.092	A:C
1789	2	Chr03_14767720	3	14767720	0.264	0.229	0.3742	100	0.132	G:A
1790	2	Chr03_14767817	3	14767817	0.149	0.158	0.9655	100	0.086	A:T
1791	2	Chr03_14767855	3	14767855	0.161	0.148	1	100	0.08	T:C
1792	2	Chr03_14768143	3	14768143	0.954	0.499	3.5744e-20	100	0.477	A:T
1793	2	Chr03_14768349	3	14768349	0.793	0.483	5.4321e-10	100	0.408	A:G
1794	2	Chr03_14768933	3	14768933	0.253	0.221	0.4375	100	0.126	C:T
1795	2	Chr03_14769255	3	14769255	0.954	0.499	3.5744e-20	100	0.477	T:A
1796	2	Chr03_14769705	3	14769705	0.954	0.499	3.5744e-20	100	0.477	C:T
1797	2	Chr03_14769778	3	14769778	0.407	0.324	0.0252	98.9	0.203	A:T
1798	2	Chr03_14769803	3	14769803	0.209	0.187	0.7414	98.9	0.105	C:A
1799	2	Chr03_14769834	3	14769834	0.907	0.498	1.0748e-15	98.9	0.465	A:G
1800	2	Chr03_14769841	3	14769841	0.828	0.485	2.2779e-12	100	0.414	G:A
1801	2	Chr03_14769974	3	14769974	0.79	0.487	1.4534e-08	93.1	0.42	G:A
1802	2	Chr03_14770136	3	14770136	0.264	0.229	0.3742	100	0.132	G:A
1803	2	Chr03_14770271	3	14770271	0.954	0.499	3.5744e-20	100	0.477	A:T
1804	2	Chr03_14770323	3	14770323	0.943	0.5	2.5078e-18	100	0.494	T:G
1805	2	Chr03_14770362	3	14770362	0.264	0.246	0.9008	100	0.144	G:A
1806	2	Chr03_14770378	3	14770378	0.954	0.5	1.2486e-19	100	0.489	T:C
1807	2	Chr03_14770449	3	14770449	0.77	0.483	1.8004e-08	100	0.408	A:G
1808	2	Chr03_14770584	3	14770584	0.253	0.221	0.4375	100	0.126	A:C
1809	2	Chr03_14770804	3	14770804	0.942	0.499	2.5754e-18	98.9	0.483	A:T
1810	2	Chr03_14770814	3	14770814	0.942	0.499	2.5754e-18	98.9	0.483	C:A
1811	2	Chr03_14771048	3	14771048	0.382	0.309	0.1875	63.2	0.191	G:T
1812	2	Chr03_14771114	3	14771114	0.253	0.221	0.4375	100	0.126	A:C
1813	2	Chr03_14772001	3	14772001	0.931	0.5	2.6636e-17	100	0.489	T:G
1814	2	Chr03_14772025	3	14772025	0.793	0.483	5.4321e-10	100	0.408	C:T
1815	2	Chr03_14772135	3	14772135	0.241	0.212	0.5071	100	0.121	T:C
1816	2	Chr03_14772166	3	14772166	0.023	0.11	1.1809e-05	98.9	0.058	A:C
1817	2	Chr03_14772222	3	14772222	0.77	0.474	4.881e-10	100	0.385	C:A
1818	2	Chr03_14772237	3	14772237	0.839	0.49	5.2024e-12	100	0.431	T:G
1819	2	Chr03_14772248	3	14772248	0.839	0.49	5.2024e-12	100	0.431	A:G
1820	2	Chr03_14772269	3	14772269	0.816	0.487	5.9359e-11	100	0.42	G:A
1821	2	Chr03_14772296	3	14772296	0.759	0.489	3.4159e-07	100	0.425	G:A
1822	2	Chr03_14772384	3	14772384	0.207	0.185	0.7509	100	0.103	C:A
1823	2	Chr03_14777573	3	14777573	0.291	0.265	0.694	98.9	0.157	C:A
1824	2	Chr03_14778067	3	14778067	0	0.171	8.5735e-12	97.7	0.094	C:T
1825	2	Chr03_14778270	3	14778270	0.882	0.496	5.5049e-14	97.7	0.453	C:A
1826	2	Chr03_14778284	3	14778284	0.837	0.487	1.1476e-12	98.9	0.419	T:A
1827	2	Chr03_14778298	3	14778298	0.882	0.496	5.5049e-14	97.7	0.453	G:T
1828	2	Chr03_14778344	3	14778344	0.931	0.5	2.6636e-17	100	0.489	T:A
1829	2	Chr03_14778408	3	14778408	0.207	0.185	0.7509	100	0.103	A:G
1830	2	Chr03_14778440	3	14778440	0.943	0.5	2.5078e-18	100	0.494	C:T
1831	2	Chr03_14778513	3	14778513	0.218	0.195	0.6642	100	0.109	C:T
1832	2	Chr03_14778554	3	14778554	0.105	0.099	1	98.9	0.052	T:C
1833	2	Chr03_14778581	3	14778581	0.103	0.098	1	100	0.052	C:T
1834	2	Chr03_14778641	3	14778641	0.812	0.482	2.0646e-11	97.7	0.406	A:G
1835	2	Chr03_14778783	3	14778783	0.129	0.121	1	97.7	0.065	A:G
1836	2	Chr03_14779151	3	14779151	0	0.12	2.4097e-08	89.7	0.064	A:T
1837	2	Chr03_14779153	3	14779153	0.041	0.401	1.445e-14	85.1	0.277	A:T
1838	2	Chr03_14779562	3	14779562	0.024	0.171	1.0571e-08	97.7	0.094	G:A
1839	2	Chr03_14779736	3	14779736	0.012	0.44	1.9203e-21	96.6	0.327	A:T
1840	2	Chr03_14779838	3	14779838	0	0.308	4.8689e-18	96.6	0.19	A:G
1841	2	Chr03_14780087	3	14780087	0.218	0.195	0.6642	100	0.109	T:C
1842	2	Chr03_14780136	3	14780136	0.941	0.498	1.162e-18	97.7	0.471	T:A
1843	2	Chr03_14780278	3	14780278	0.943	0.498	3.2885e-19	100	0.471	A:G
1844	2	Chr03_14780319	3	14780319	0.92	0.499	2.2874e-16	100	0.483	T:A
1845	2	Chr03_14780839	3	14780839	0.931	0.498	2.5486e-18	100	0.466	C:G
1846	2	Chr03_14780856	3	14780856	0.954	0.499	3.5744e-20	100	0.477	C:T
1847	2	Chr03_14782000	3	14782000	0.943	0.498	3.2885e-19	100	0.471	T:A
1848	2	Chr03_14782152	3	14782152	0.954	0.5	1.2486e-19	100	0.489	A:C
1849	2	Chr03_14782289	3	14782289	0.782	0.476	1.8247e-10	100	0.391	C:T
1850	2	Chr03_14782368	3	14782368	0.287	0.246	0.2664	100	0.144	C:G
1851	2	Chr03_14782415	3	14782415	0.954	0.5	1.7901e-19	100	0.5	A:A
1852	2	Chr03_14782464	3	14782464	0.267	0.248	0.8863	98.9	0.145	A:G
1853	2	Chr03_14782485	3	14782485	0.195	0.176	0.842	100	0.098	T:G
1854	2	Chr03_14782508	3	14782508	0.195	0.176	0.842	100	0.098	T:C
1855	2	Chr03_14782514	3	14782514	0.134	0.125	1	94.3	0.067	C:T
1856	2	Chr03_14782559	3	14782559	0.235	0.225	1	97.7	0.129	C:T
1857	2	Chr03_14782578	3	14782578	0.86	0.49	8.4387e-14	98.9	0.43	G:C
1858	2	Chr03_14782590	3	14782590	0.907	0.498	1.0748e-15	98.9	0.465	C:A
1859	2	Chr03_14782609	3	14782609	0.218	0.195	0.6642	100	0.109	C:T
1860	2	Chr03_14782632	3	14782632	0.793	0.479	6.5413e-11	100	0.397	G:A
1861	2	Chr03_14782647	3	14782647	0.805	0.481	2.2427e-11	100	0.402	A:G
1862	2	Chr03_14782696	3	14782696	0.23	0.203	0.5828	100	0.115	C:T
1863	2	Chr03_14782705	3	14782705	0.77	0.474	4.881e-10	100	0.385	G:A
1864	2	Chr03_14782749	3	14782749	0.92	0.498	9.1337e-17	100	0.471	A:T
1865	2	Chr03_14782847	3	14782847	0	0.223	1.472e-14	98.9	0.128	G:A
1866	2	Chr03_14782858	3	14782858	0.851	0.489	1.8573e-13	100	0.425	T:C
1867	2	Chr03_14782888	3	14782888	0.659	0.442	2.7141e-06	94.3	0.329	A:G
1868	2	Chr03_14782915	3	14782915	0.694	0.472	2.0019e-05	97.7	0.382	T:A
1869	2	Chr03_14782935	3	14782935	0.718	0.478	4.4338e-06	97.7	0.394	A:C
1870	2	Chr03_14782942	3	14782942	0.609	0.424	1.6201e-05	100	0.305	G:T
1871	2	Chr03_14782958	3	14782958	0.628	0.431	7.2801e-06	98.9	0.314	A:G
1872	2	Chr03_14782975	3	14782975	0.698	0.454	1.2813e-07	98.9	0.349	T:A
1873	2	Chr03_14783026	3	14783026	0.92	0.497	1.7112e-17	100	0.46	T:C
1874	2	Chr03_14783131	3	14783131	0.767	0.473	7.8917e-10	98.9	0.384	G:T
1875	2	Chr03_14783193	3	14783193	0.37	0.318	0.3362	83.9	0.199	C:T
1876	2	Chr03_14783275	3	14783275	0.116	0.11	1	98.9	0.058	T:A
1877	2	Chr03_14783311	3	14783311	0.212	0.189	0.7317	97.7	0.106	A:T
1878	2	Chr03_14783429	3	14783429	0.25	0.219	0.4794	96.6	0.125	C:T
1879	2	Chr03_14783853	3	14783853	0.318	0.283	0.5076	97.7	0.171	A:T
1880	2	Chr03_14783889	3	14783889	0.333	0.278	0.1206	100	0.167	G:A
1881	2	Chr03_14783925	3	14783925	0.588	0.415	5.6586e-05	97.7	0.294	C:T
1882	2	Chr03_14783971	3	14783971	0.747	0.468	3.1093e-09	100	0.374	A:G
1883	2	Chr03_14784067	3	14784067	0.628	0.431	7.2801e-06	98.9	0.314	T:C
1884	2	Chr03_14784104	3	14784104	0.767	0.473	7.8917e-10	98.9	0.384	T:A
1885	2	Chr03_14784125	3	14784125	0.563	0.405	0.0001	100	0.282	A:G
1886	2	Chr03_14784145	3	14784145	0.733	0.464	1.3285e-07	86.2	0.367	G:C
1887	2	Chr03_14784189	3	14784189	0.632	0.432	8.8923e-05	78.2	0.316	A:G
1888	2	Chr03_14784240	3	14784240	0.491	0.371	0.0234	65.5	0.246	G:T
1889	2	Chr03_14784323	3	14784323	0.872	0.492	2.0666e-14	98.9	0.436	G:A
1890	2	Chr03_14784325	3	14784325	0.241	0.212	0.5071	100	0.121	A:T
1891	2	Chr03_14784376	3	14784376	0.93	0.498	4.7409e-18	98.9	0.465	A:G
1892	2	Chr03_14784392	3	14784392	0.931	0.499	1.2199e-17	100	0.477	A:G
1893	2	Chr03_14784473	3	14784473	0.126	0.118	1	100	0.063	T:C
1894	2	Chr03_14784710	3	14784710	0.113	0.107	1	71.3	0.056	T:C
1895	2	Chr03_14784832	3	14784832	0.872	0.492	4.5734e-13	89.7	0.436	C:A
1896	2	Chr03_14784866	3	14784866	0.839	0.487	6.6997e-13	100	0.42	G:A
1897	2	Chr03_14784987	3	14784987	0.286	0.245	0.2936	96.6	0.143	T:A
1898	2	Chr03_14785429	3	14785429	0.218	0.195	0.6642	100	0.109	A:G
1899	2	Chr03_14785485	3	14785485	0.943	0.498	3.2885e-19	100	0.471	T:A
1900	2	Chr03_14786350	3	14786350	0.145	0.134	1	95.4	0.072	G:T
1901	2	Chr03_14786366	3	14786366	0.337	0.28	0.1282	95.4	0.169	C:T
1902	2	Chr03_14786440	3	14786440	0.229	0.221	1	95.4	0.127	C:T
1903	2	Chr03_14786452	3	14786452	0.183	0.166	0.9898	94.3	0.091	C:A
1904	2	Chr03_14786602	3	14786602	0	0.306	3.947e-18	97.7	0.188	T:C
1905	2	Chr03_14786731	3	14786731	0	0.285	1.2062e-17	100	0.172	G:A
1906	2	Chr03_14786820	3	14786820	0.012	0.283	2.4954e-15	97.7	0.171	A:C
1907	2	Chr03_14786944	3	14786944	0.023	0.27	1.2334e-13	100	0.161	G:A
1908	2	Chr03_14787232	3	14787232	0	0.275	8.6047e-17	97.7	0.165	T:C
1909	2	Chr03_14787306	3	14787306	0	0.288	1.4593e-17	98.9	0.174	G:A
1910	2	Chr03_14787371	3	14787371	0	0.291	1.7698e-17	97.7	0.176	T:C
1911	2	Chr03_14787448	3	14787448	0.012	0.28	2.0868e-15	98.9	0.169	C:T
1912	2	Chr03_14787512	3	14787512	0	0.317	7.6169e-19	98.9	0.198	T:C
1913	3	Chr04_4014654	4	4014654	0	0.151	8.8593e-11	97.7	0.082	T:C
1914	3	Chr04_4015122	4	4015122	0.226	0.219	1	96.6	0.125	T:C
1915	3	Chr04_4015173	4	4015173	0.023	0.24	4.0378e-12	98.9	0.14	G:A
1916	3	Chr04_4015220	4	4015220	0.132	0.167	0.2163	87.4	0.092	T:C
1917	3	Chr04_4015249	4	4015249	0.189	0.171	1	85.1	0.095	A:G
1918	3	Chr04_4015280	4	4015280	0.165	0.151	1	97.7	0.082	G:A
1919	3	Chr04_4015396	4	4015396	0.724	0.462	1.7194e-08	100	0.362	T:C
1920	3	Chr04_4015439	4	4015439	0.632	0.448	0.0002	100	0.339	C:T
1921	3	Chr04_4015455	4	4015455	0.483	0.366	0.0027	100	0.241	T:A
1922	3	Chr04_4015491	4	4015491	0.103	0.098	1	100	0.052	T:C
1923	3	Chr04_4015529	4	4015529	0.241	0.23	1	90.8	0.133	T:C
1924	3	Chr04_4015647	4	4015647	0.624	0.438	7.6962e-05	97.7	0.324	A:C
1925	3	Chr04_4015698	4	4015698	0.471	0.36	0.0039	100	0.236	G:A
1926	3	Chr04_4015706	4	4015706	0.782	0.476	1.8247e-10	100	0.391	C:T
1927	3	Chr04_4015717	4	4015717	0.207	0.185	0.7509	100	0.103	C:T
1928	3	Chr04_4015753	4	4015753	0.561	0.497	0.3768	94.3	0.463	A:G
1929	3	Chr04_4015778	4	4015778	0.217	0.193	0.7121	95.4	0.108	C:T
1930	3	Chr04_4015784	4	4015784	0.118	0.111	1	97.7	0.059	G:T
1931	3	Chr04_4016059	4	4016059	0	0.15	8.134e-11	98.9	0.081	G:A
1932	3	Chr04_4018971	4	4018971	0.078	0.098	0.3481	88.5	0.052	G:A
1933	3	Chr04_4019124	4	4019124	0.186	0.169	0.9279	98.9	0.093	G:T
1934	3	Chr04_4019180	4	4019180	0.081	0.099	0.3954	98.9	0.052	T:C
1935	3	Chr04_4019357	4	4019357	0	0.349	9.9281e-17	81.6	0.225	T:C
1936	3	Chr04_4019381	4	4019381	0	0.137	1.4445e-09	93.1	0.074	A:G
1937	3	Chr04_4020908	4	4020908	0	0.273	7.1958e-17	98.9	0.163	A:G
1938	3	Chr04_4021514	4	4021514	0	0.436	1.5085e-15	64.4	0.321	A:C
1939	3	Chr04_4022081	4	4022081	0	0.154	1.0543e-10	95.4	0.084	G:A
1940	3	Chr04_4022341	4	4022341	0.116	0.11	1	98.9	0.058	C:T
1941	3	Chr04_4023271	4	4023271	0.105	0.099	1	98.9	0.052	T:C
1942	3	Chr04_4023291	4	4023291	0.094	0.131	0.0937	97.7	0.071	G:T
1943	3	Chr04_4023896	4	4023896	0.08	0.098	0.3911	100	0.052	A:G
1944	3	Chr04_4023931	4	4023931	0.081	0.099	0.3954	98.9	0.052	T:G
1945	3	Chr04_4023971	4	4023971	0.128	0.14	0.7742	98.9	0.076	A:G
1946	3	Chr04_4024002	4	4024002	0.172	0.176	1	100	0.098	C:T
1947	3	Chr04_4024023	4	4024023	0.184	0.185	1	100	0.103	T:C
1948	3	Chr04_4024045	4	4024045	0.218	0.212	1	100	0.121	G:A
1949	3	Chr04_4024114	4	4024114	0.276	0.254	0.8029	100	0.149	G:A
1950	3	Chr04_4024217	4	4024217	0.256	0.24	0.987	98.9	0.14	A:G
1951	3	Chr04_4024300	4	4024300	0.276	0.254	0.8029	100	0.149	G:T
1952	3	Chr04_4024382	4	4024382	0.253	0.238	1	100	0.138	T:A
1953	3	Chr04_4024519	4	4024519	0.133	0.144	0.7974	95.4	0.078	G:T
1954	3	Chr04_4024629	4	4024629	0.221	0.214	1	98.9	0.122	C:T
1955	3	Chr04_4024703	4	4024703	0.134	0.307	1.0259e-05	94.3	0.189	T:A
1956	3	Chr04_4024717	4	4024717	0.133	0.144	0.7974	95.4	0.078	A:C
1957	3	Chr04_4024759	4	4024759	0.086	0.127	0.0706	93.1	0.068	C:T
1958	3	Chr04_4024793	4	4024793	0.108	0.144	0.1369	95.4	0.078	T:G
1959	3	Chr04_4024837	4	4024837	0.174	0.197	0.5221	98.9	0.11	G:A
1960	3	Chr04_4025034	4	4025034	0.126	0.138	0.7667	100	0.075	C:G
1961	3	Chr04_4025393	4	4025393	0.253	0.238	1	100	0.138	C:A
1962	3	Chr04_4025488	4	4025488	0.264	0.246	0.9008	100	0.144	T:A
1963	3	Chr04_4025634	4	4025634	0.267	0.248	0.8863	98.9	0.145	T:A
1964	3	Chr04_4025719	4	4025719	0.256	0.24	0.987	98.9	0.14	C:T
1965	3	Chr04_4025811	4	4025811	0.163	0.169	1	98.9	0.093	A:T
1966	3	Chr04_4025816	4	4025816	0.163	0.169	1	98.9	0.093	T:C
1967	3	Chr04_4026793	4	4026793	0	0.169	7.7713e-12	98.9	0.093	C:T
1968	3	Chr04_4027318	4	4027318	0.012	0.397	2.7171e-20	98.9	0.273	T:C
1969	3	Chr04_4027587	4	4027587	0.186	0.169	0.9279	98.9	0.093	T:C
1970	3	Chr04_4028263	4	4028263	0.163	0.169	1	98.9	0.093	A:G
1971	3	Chr04_4028326	4	4028326	0.082	0.121	0.0643	97.7	0.065	A:T
1972	3	Chr04_4028618	4	4028618	0	0.198	1.5078e-12	93.1	0.111	C:T
1973	3	Chr04_4028796	4	4028796	0	0.137	1.4445e-09	93.1	0.074	C:T
1974	3	Chr04_4029967	4	4029967	0.092	0.167	0.0028	100	0.092	G:A
1975	3	Chr04_4030035	4	4030035	0.105	0.12	0.5776	98.9	0.064	C:G
1976	3	Chr04_4030086	4	4030086	0.024	0.112	1.3003e-05	96.6	0.06	A:G
1977	3	Chr04_4031226	4	4031226	0.084	0.458	3.1103e-14	95.4	0.355	C:G
1978	3	Chr04_4031865	4	4031865	0.256	0.223	0.4287	98.9	0.128	G:A
1979	3	Chr04_4032312	4	4032312	0.152	0.162	0.9355	90.8	0.089	A:C
1980	3	Chr04_4032545	4	4032545	0.127	0.14	0.726	90.8	0.076	C:T
1981	3	Chr04_4032560	4	4032560	0.136	0.127	1	93.1	0.068	T:C
1982	3	Chr04_4032605	4	4032605	0.506	0.401	0.0291	95.4	0.277	A:G
1983	3	Chr04_4032646	4	4032646	0.506	0.41	0.0578	97.7	0.288	C:A
1984	3	Chr04_4032746	4	4032746	0.634	0.45	0.0003	94.3	0.341	C:A
1985	3	Chr04_4032948	4	4032948	0.92	0.497	1.7112e-17	100	0.46	A:T
1986	3	Chr04_4033009	4	4033009	0.943	0.5	2.5078e-18	100	0.494	C:T
1987	3	Chr04_4033056	4	4033056	0.954	0.499	3.5744e-20	100	0.477	T:G
1988	3	Chr04_4033209	4	4033209	0.92	0.497	1.7112e-17	100	0.46	T:C
1989	3	Chr04_4033260	4	4033260	0.264	0.229	0.3742	100	0.132	C:A
1990	3	Chr04_4033382	4	4033382	0.264	0.229	0.3742	100	0.132	C:T
1991	3	Chr04_4033651	4	4033651	0.954	0.499	3.5744e-20	100	0.477	T:C
1992	3	Chr04_4033874	4	4033874	0.241	0.212	0.5071	100	0.121	A:G
1993	3	Chr04_4034019	4	4034019	0.195	0.176	0.842	100	0.098	A:G
1994	3	Chr04_4034062	4	4034062	0.908	0.498	5.9236e-16	100	0.466	C:T
1995	3	Chr04_4034203	4	4034203	0.872	0.495	1.4384e-13	98.9	0.448	A:T
1996	3	Chr04_4034359	4	4034359	0.954	0.499	3.5744e-20	100	0.477	A:G
1997	3	Chr04_4034415	4	4034415	0.793	0.483	5.4321e-10	100	0.408	G:T
1998	3	Chr04_4034483	4	4034483	0.954	0.499	3.5744e-20	100	0.477	A:T
1999	3	Chr04_4034634	4	4034634	0.207	0.185	0.7509	100	0.103	T:G
[truncated: 50,950 more rows]

## Sheet: Data S8
Northwestern (NW) vs Northeastern (NE)														Northwestern (NW) vs Southern (S)																Northeastern (NE) vs Southern (S)
No. Bins	SHR_CODE	N_VARIANTS	π_ne	π_nw	ln-πnw/ne	Fst	TajimaD-NW	TajimaD-NE	Lead_SNP	SNP-Code	Gene-mode			No. Bins	SHR_CODE	N_VARIANTS	π_nw	π_s	ln-πnw/s	Fst	TajimaD_NW	TajimaD_S	Lead_SNP	SNP-Code	Gene-mode	Noncoding RNA-mode				No. Bins	SHR_CODE	N_VARIANTS	π_ne	π_s	ln-πne/s	Fst	TajimaD-NE	TajimaD-S	Lead_SNP	SNP-Code	Gene-mode	Noncoding RNA-mode
Bin_01261	SHR03	3	0.00126849	0.00661972	1.65223	0.117804	-0.955412	0.698679	Chr04_4070710	2490	inter-gene			Bin_00005	SHR01	3	0.00141227	0.00473448	1.20967	0.169461	-0.33361	1.90255	Chr01_95837	1	Potri.001G001200					Bin_00050	SHR01	11	0.00269181	0.0190565	1.95719	0.228678	-1.97546	3.17692	Chr01_98351	114	Potri.001G001200
Bin_01521	SHR03	1	0.000113177	0.000882301	2.05358	0.0905209	-1.66501	0	Chr04_4124141	3610	Potri.004G052700			Bin_00718	SHR02	1	0.000387074	0.00179069	1.53174	0.191619	-1.67705	0								Bin_00135	SHR01	1	0.000460432	0.0018173	1.37294	0.22802	0	0			Potri.001G001500
Bin_01831	SHR04	3	0.000246032	0.00259567	2.35614	0.090303	-1.78482	0	Chr04_11271317	7682	inter-gene			Bin_00719	SHR02	1	0.000364448	0.0016533	1.51214	0.166197	-1.63134	0	Chr03_14680620	1151	inter-gene					Bin_00200	SHR02	1	0.000246032	0.00249043	2.31475	0.164756	0	1.13337	Chr03_14557171	354	Potri.003G124100	TCONS_00056025/TCONS_00056027/TCONS_00057822/TCONS_00062115/TCONS_00066407
Bin_01965	SHR04	1	0.000349823	0.00136668	1.36271	0.108566	-1.66155	0	Chr04_11381100	8342	Potri.004G121100			Bin_00886	SHR02	3	0.00177668	0.00549538	1.12916	0.171137	0	1.49853	Chr03_14779838	1840	inter-gene					Bin_00705	SHR02	1	0.00047619	0.00176095	1.30779	0.203647	0	0	Chr03_14686241	1198	inter-gene
Bin_02516	SHR06	1	0.000619494	0.0016899	1.03522	0.0893575	-1.66059	0	Chr06_26094562	9224	Potri.006G256500			Bin_00195	SHR02	1	0.000387074	0.00580097	2.70716	0.135927	-1.89997	1.64574								Bin_00778	SHR02	7	0.00312961	0.010054	1.16706	0.178372	-1.12166	2.37857	Chr03_14658524	1062	inter-gene
Bin_02860	SHR06	1	0.000121062	0.00123471	2.32229	0.154272	-1.64215	0	Chr06_26227352	10110	inter-gene			Bin_00451	SHR02	5	0.00582319	0.000765427	2.02917	0.147121	-1.83384	0	Chr03_14626088	859	inter-gene					Bin_00862	SHR02	6	0.0028268	0.0101892	1.28218	0.159717	-1.04721	2.6001	Chr03_14787371	1910	inter-gene
Bin_04508	SHR07	2	0.000609127	0.00285064	1.54327	0.140203	-1.07822	0.951749	Chr08_5909238	13784	inter-gene			Bin_00750	SHR02	3	0.00356188	0.000841941	1.44233	0.172946	-1.26076	0	Chr03_14671651	1118	Potri.003G125700					Bin_00766	SHR02	1	0.00047619	0.0016533	1.24471	0.199807	0	0	Chr03_14661905	1096	Potri.003G125600
Bin_05475	SHR08	1	0.000246032	0.00123471	1.61313	0.109726	-1.50678	0	Chr08_7294190	15795	TCONS_00141932			Bin_00302	SHR02	2	0.00089476	0.00319154	1.2717	0.349365	-0.792462	2.35685	Chr03_14593465	517	inter-gene					Bin_00765	SHR02	1	0.000460432	0.00192801	1.43208	0.229555	0	0	Chr03_14662433	1097	Potri.003G125600
Bin_05487	SHR08	1	0.000351278	0.00127507	1.28918	0.116266	-1.48668	0	Chr08_7290126	15771	TCONS_00141932			Bin_00702	SHR02	6	0.00278793	0.00905053	1.17752	0.236991	-0.698705	3.18118	Chr03_14685811	1185	inter-gene					Bin_00720	SHR02	1	0.000460432	0.00170966	1.31188	0.225155	0	0	Chr03_14680003	1150	Potri.003G125800
Bin_05835	SHR08	8	0.00393846	0.0122333	1.13337	0.143486	-0.672234	1.68873	Chr08_7411349	16664	inter-gene			Bin_00496	SHR02	20	0.00447908	0.0243287	1.69224	0.256554	-0.966493	3.97254	Chr03_14758520	1722	Potri.003G126700					Bin_00719	SHR02	1	0.000460432	0.0016533	1.27836	0.194275	0	0
Bin_05836	SHR08	2	0.00103002	0.00295875	1.05519	0.1008	-0.643834	1.06045	Chr08_7411536	16667	inter-gene			Bin_01354	SHR03	1	0.000187919	0.00110308	1.76985	0.14071	-1.60676	0	Chr04_4103039	3359	Potri.004G052500					Bin_00718	SHR02	1	0.000460432	0.00179069	1.35819	0.212436	0	0
Bin_06182	SHR08	3	0.000230271	0.00382361	2.80969	0.18443	-1.77193	0.748104	Chr08_7512434	17584	Potri.008G117000			Bin_01194	SHR03	4	0.00218765	0.00650848	1.09028	0.134541	-0.326002	2.10586	Chr04_4041455	2117	inter-gene					Bin_00886	SHR02	3	0.00151773	0.00549538	1.28669	0.159852	-0.652785	1.49853
Bin_06348	SHR08	1	0.000214488	0.000655551	1.11722	0.0904392	-1.40572	0	Chr08_7481406	17234	inter-gene			Bin_01258	SHR03	5	0.00200846	0.00767551	1.34067	0.160624	-0.194557	2.58859	Chr04_4069878	2469	inter-gene					Bin_00195	SHR02	1	0.000246032	0.00580097	3.16032	0.188431	0	1.64574
Bin_08356	SHR08	1	0.000246032	0.00136558	1.71387	0.147107	-1.38213	0	Chr08_7904287	22453	Potri.008G121400			Bin_01277	SHR03	9	0.00355755	0.0117687	1.19637	0.149613	-1.37746	3.20175	Chr04_4072601	2546	inter-gene					Bin_00196	SHR02	2	0.000492063	0.0152958	3.43673	0.173607	-1.19479	1.83468
Bin_05254	SHR08	1	0.000125	0.00123471	2.29028	0.153059	-1.63133	0	Chr08_7210507	15220	inter-gene			Bin_01139	SHR03	4	0.00532006	0.00104674	1.6258	0.142446	-1.40297	0	Chr04_4046757	2183	inter-gene					Bin_00199	SHR02	3	0.000738095	0.0107863	2.68196	0.176831	-1.38804	1.925
Bin_05306	SHR08	4	0.00120613	0.00580283	1.57093	0.170286	-0.900483	1.45565	Chr08_7226052	15465	TCONS_00145208			Bin_01167	SHR03	5	0.00487827	0.000740382	1.88538	0.171226	-0.887612	0	Chr04_4038664	2068	Potri.004G051900					Bin_01380	SHR03	1	0.000246032	0.00120289	1.58702	0.162942	0	0	Chr04_4097257	3154	inter-gene	TCONS_00078983/TCONS_00079895/TCONS_00080831/TCONS_00082958/TCONS_00082961
Bin_05337	SHR08	1	0.000363095	0.00127507	1.25609	0.121234	-1.59768	0	Chr08_7238594	15526	Potri.008G113300			Bin_01242	SHR03	1	0.000319121	0.0015647	1.58988	0.217325	-1.62323	0	Chr04_4049005	2216	inter-gene					Bin_01365	SHR03	1	0.000246032	0.0014576	1.77908	0.182369	0	0	Chr04_4100499	3247	Potri.004G052500	TCONS_00078983/TCONS_00079895/TCONS_00080831/TCONS_00082958/TCONS_00082961
Bin_05344	SHR08	4	0.00178373	0.00579801	1.17881	0.105338	-1.01889	1.26305	Chr08_7239750	15540	inter-gene			Bin_01050	SHR03	3	0.00303398	0.000425665	1.96398	0.131678	0	0	Chr04_4077688	2618	Potri.004G052300					Bin_01405	SHR03	2	0.000492063	0.00322692	1.88068	0.178283	-1.19479	1.56849	Chr04_4102807	3351	Potri.004G052500	TCONS_00078983/TCONS_00079895/TCONS_00080831/TCONS_00082958/TCONS_00082961
Bin_05345	SHR08	1	0.000125	0.00109246	2.16787	0.124358	-1.52314	0	Chr08_7242743	15542	inter-gene			Bin_01752	SHR04	2	0.000819346	0.00335211	1.40884	0.134135	-1.0906	1.69305	Chr04_11255502	7603	inter-gene					Bin_01344	SHR03	1	0.000246032	0.00120289	1.58702	0.162702	0	0	Chr04_4085155	2861	inter-gene
Bin_05469	SHR08	1	0.000121062	0.00102461	2.13576	0.134256	-1.51892	0	Chr08_7296812	15804	TCONS_00141932			Bin_01773	SHR04	3	0.000364878	0.0047397	2.56417	0.257991	-1.4285	1.82844	Chr04_11266329	7648	inter-gene					Bin_00964	SHR03	1	0.000246032	0.00156529	1.85036	0.186678	0	0	Chr04_4018971	1932	inter-gene
Bin_05771	SHR08	1	0.00047619	0.00148506	1.13739	0.0913072	-1.43583	0	Chr08_7393034	16467	inter-gene			Bin_01986	SHR04	3	0.00143677	0.00506231	1.25943	0.139079	-0.882213	2.29667	Chr04_11374795	8290	inter-gene					Bin_01275	SHR03	5	0.000746032	0.00598258	2.08184	0.181185	-1.89946	1.69244	Chr04_4072139	2530	inter-gene
Bin_06037	SHR08	1	0.000125	0.000882301	1.95422	0.101186	-1.43583	0	Chr08_7463561	17082	inter-gene			Bin_01750	SHR04	5	0.00200451	0.00829474	1.42022	0.12696	-1.44369	2.37995	Chr04_11254714	7600	inter-gene					Bin_01138	SHR03	2	0.000421522	0.00323688	2.03849	0.196788	-1.11745	1.79009	Chr04_4047699	2192	inter-gene
Bin_06400	SHR08	1	0.000125	0.000882301	1.95422	0.101186	-1.40091	0	Chr08_7500137	17461	inter-gene			Bin_02318	SHR05	1	0.00063802	0.00190339	1.09302	0.177664	-1.57531	0	Chr05_1489163	9063	Potri.005G018700					Bin_01137	SHR03	3	0.000714818	0.00496354	1.93785	0.191144	-1.37029	1.99083	Chr04_4047805	2193	inter-gene
Bin_06431	SHR08	2	0.00025	0.00187767	2.01633	0.0972684	-1.43583	0	Chr08_7515562	17622	Potri.008G117000			Bin_02321	SHR05	1	0.00068334	0.00190339	1.08745	0.188329	-1.55551	0	Chr05_1490644	9079	Potri.005G018700					Bin_01404	SHR03	5	0.00165997	0.00803912	1.57752	0.186479	-1.36837	2.13885	Chr04_4113083	3433	inter-gene
Bin_07400	SHR08	6	0.000488095	0.00218104	1.49705	0.118511	-1.19874	0.526904	Chr08_7825564	20813	inter-gene			Bin_02398	SHR05	1	0.00109246	0.000111111	2.28566	0.144319	-1.54266	0								Bin_01403	SHR03	6	0.00192905	0.0101064	1.65614	0.195787	-1.49742	2.47309	Chr04_4113292	3442	inter-gene
Bin_07850	SHR08	2	0.000475596	0.00157573	1.19791	0.0984634	-0.921977	0.798215	Chr08_8029954	23695	inter-gene			Bin_02985	SHR06	1	0.000387074	0.0018173	1.54649	0.211816	-1.4285	0	Chr06_26258319	10368	inter-gene					Bin_01265	SHR03	5	0.00146032	0.00833443	1.74174	0.262264	-1.51002	2.49661	Chr04_4071757	2521	inter-gene
Bin_08049	SHR08	1	0.000246032	0.00109246	1.49073	0.0908249	-1.38804	0	Chr08_8109406	24097	inter-gene			Bin_02810	SHR06	2	0.000364448	0.00283237	2.05049	0.171727	-1.44369	1.66801	Chr06_26225455	10069	inter-gene					Bin_01274	SHR03	4	0.000968734	0.00689563	1.96265	0.311838	-1.51825	2.84502	Chr04_4071868	2523	inter-gene
Bin_08738	SHR08	3	0.00107738	0.00331721	1.12459	0.0904392	-1.12638	0.356557	Chr08_7827864	20859	inter-gene			Bin_03168	SHR06	2	0.00141282	0.00405634	1.12694	0.238392	-0.240975	2.39375	Chr06_26343541	11000	inter-gene					Bin_01256	SHR03	4	0.000976433	0.00801252	2.10485	0.350249	-1.52314	3.00496	Chr04_4069518	2465	inter-gene
Bin_09740	SHR11	2	0.000488095	0.00218492	1.49882	0.0905209	-1.19874	0.282408	Chr12_4450612	25711	inter-gene			Bin_03383	SHR06	4	0.00463158	0.000765258	1.80044	0.172742	-1.61733	0	Chr06_26411738	11353	inter-gene					Bin_01269	SHR03	16	0.0043337	0.0230075	1.6694	0.241375	-1.94166	3.09345	Chr04_4072637	2549	inter-gene
Bin_10233	SHR11	3	0.000367246	0.00327738	2.18877	0.121892	-1.66195	0.325761	Chr12_4596490	27352	inter-gene			Bin_03384	SHR06	4	0.00543954	0.00107692	1.61959	0.14616	-1.40708	0	Chr06_26410266	11344	inter-gene					Bin_01276	SHR03	9	0.00242978	0.0138526	1.74067	0.269514	-1.81345	3.11362	Chr04_4072422	2538	inter-gene
Bin_11307	SHR12	1	0.000125	0.00259567	3.03329	0.108955	-1.78154	0	Chr13_2326012	29569	inter-gene			Bin_03599	SHR06	2	0.00232717	0.000435055	1.67694	0.172111	-1.20939	0	Chr06_26498944	11960	Potri.006G261700					Bin_01257	SHR03	6	0.00257937	0.0103327	1.38777	0.295584	-1.19371	3.16735	Chr04_4069717	2467	inter-gene
[truncated: 598 more rows]

## Sheet: Data S9
	No. Bins	SHR_Code	N_Variant	π_nw	π_s	ln-πnw/s	Fst	TajimaD_NW	TajimaD_S	Lead_SNP	SNP-Code	Gene-mode	#N/A	Noncoding RNA-mode
[truncated: 121 more rows]

[truncated: 5 more sheets: Data S10, Data S11, Data S12, Data S13, Data S14]
